# Supplementary material for: A bimetallic nanoplatform for STING activation and CRISPR/Cas mediated depletion of the methionine transporter in cancer cells restores anti-tumor immune responses
Source: Nat Commun. 2023 Aug 2;14:4647. doi: 10.1038/s41467-023-40345-3 (PMC10397352; doi:10.1038/s41467-023-40345-3)
Supplement: Supplementary file 4 — Source Data [file 41467_2023_40345_MOESM4_ESM.xlsx]

## Sheet: Fig.2
		Fig.2b									Fig.2d
												ZIF		P@Mn-Zn-ZIF		Mn-Zn-ZIF
												7.352	245455000	5	42.1914	5	35.1914
												10.404	14380100	5.0204	-6.45864	5.0204	31.5414
												12.752	83682700	5.04081	-47.1123	5.04081	62.8877
												14.734	12146300	5.06121	32.2266	5.06121	0.22655
												16.485	60733200	5.08161	-16.4442	5.08161	74.5559
												18.071	50819100	5.10202	-23.1283	5.10202	76.8717
												19.533	9390678	5.12242	2.17218	5.12242	8.17218
												20.896	328698	5.14282	-16.5467	5.14282	-10.5467
												22.179	10721500	5.16323	-30.287	5.16323	100.713
												22.179	4.67321e+06	5.18363	-1.05251	5.18363	2.94749
												23.395	893243	5.20404	-30.8453	5.20404	19.1547
												24.555	24556800	5.22444	12.3307	5.22444	4.33071
												25.665	11204100	5.24484	-10.5265	5.24484	31.4735
												26.732	1.07326e+06	5.26525	-32.4207	5.26525	34.5793
												26.732	23476400	5.28565	47.6454	5.28565	62.6454
												28.756	1.39109e+06	5.30605	-2.33051	5.30605	57.6695
		Fig.2e										29.72	19115900	5.32646	-42.3519	5.32646	63.6481
												30.657	6.41302e+06	5.34686	-84.4223	5.34686	50.5777
												30.657	13166400	5.36726	51.456	5.36726	39.456
												31.568	2717034	5.38767	-66.7197	5.38767	66.2803
												31.568	12333900	5.40807	4.04685	5.40807	86.0469
												32.457	4.7606e+06	5.42847	-56.2465	5.42847	-25.2465
												32.457	12044600	5.44888	46.3965	5.44888	31.3966
												33.324	4.37492e+06	5.46928	-60.0262	5.46928	36.9738
												34.172	6519694	5.48968	-40.5186	5.48968	-42.5186
												35.002	19216800	5.51009	43.9174	5.51009	55.9174
												35.815	348177	5.53049	67.2778	5.53049	27.2778
												36.612	9688176	5.55089	-105.44	5.55089	65.5602
												37.395	3.10281e+06	5.5713	-21.238	5.5713	19.762
												37.395	11568.4	5.5917	-37.1201	5.5917	44.8799
												37.395	4967449	5.6121	-56.0896	5.6121	48.9104
												38.164	1.46209e+06	5.63251	-4.14895	5.63251	-19.1489
												38.92	5.75204e+06	5.65291	-21.3007	5.65291	3.69927
												38.92	2.84052e+06	5.67331	-56.5487	5.67331	34.4513
												38.92	48851.5	5.69372	-48.8947	5.69372	-6.89466
												39.664	3361313	5.71412	-20.3374	5.71412	4.6626
												40.396	228389	5.73453	26.1244	5.73453	95.1244
												41.829	1.94005e+06	5.75493	-24.5078	5.75493	111.492
												41.829	9350201	5.77533	-25.2321	5.77533	-4.23209
												42.53	544064	5.79574	-9.04632	5.79574	16.9537
												43.223	1.78008e+06	5.81614	-14.9495	5.81614	24.0505
												43.223	3.70575e+06	5.83654	-35.9392	5.83654	3.06077
												43.223	2.98332e+06	5.85695	-55.0142	5.85695	-13.0142
												43.906	1.31704e+06	5.87735	-61.1729	5.87735	-1.17289
												43.906	1.29262e+06	5.89775	-49.4134	5.89775	120.587
												44.581	2.86458e+06	5.91816	-25.7337	5.91816	51.2663
Fig.2F												45.249	2.82092e+06	5.93856	-31.1326	5.93856	101.867
Zn2+	pH=7.4			pH=5.5								45.249	115243	5.95896	-10.6079	5.95896	2.3921
Time												45.908	413922	5.97937	29.8416	5.97937	66.8415
1	0.32	1.93	0.43	16.51	17.56	22.34						45.908	1.72627e+06	5.99977	-3.78193	5.99977	48.2181
3	3.43	3.1	5.15	39.96	41.79	45.79						45.908	1.0279e+06	6.02017	-46.4773	6.02017	60.5227
6	5	5.13	6.95	61.32	65.03	66.82						46.56	8212883	6.04058	51.7576	6.04058	27.7576
12	8.61	6.79	6.11	79.41	81.81	87.41						47.206	1.70948e+06	6.06098	-36.0754	6.06098	52.9246
24	8.9	7.53	6.25	88.87	81.3	85.79						47.844	6.88446e+06	6.08138	32.0249	6.08138	-7.97509
48	8.84	8	6.14	92.26	87.11	85.32						48.477	3643906	6.10179	36.0608	6.10179	44.0608
Mn2+	pH=7.4			pH=5.5								48.477	799451	6.12219	-23.9666	6.12219	2.0334
Time												49.103	2.99866e+06	6.14259	44.945	6.14259	18.945
1	1.61	2.41	4.38	22.05	24.6	27.77						49.723	3.83275e+06	6.163	-54.2033	6.163	23.7967
3	4.15	4.63	7.64	45.05	49.63	51.52						49.723	1.7546e+06	6.1834	-0.40919	6.1834	65.5908
6	7.9	8.51	11.98	77.39	80.91	85.16						49.723	4456360	6.2038	-36.6715	6.2038	9.32847
12	11.51	9.79	9.1	81.48	83.86	92.31						50.338	2.02534e+06	6.22421	-37.9881	6.22421	45.0119
24	12.2	10.47	8.68	86.65	93.18	96.86						50.947	67117.5	6.24461	-43.3576	6.24461	41.6424
48	10.74	13.22	8.37	89.75	98.17	99.34						50.947	6858744	6.26502	-82.778	6.26502	41.222
												50.947	2.72466e+06	6.28542	-25.248	6.28542	25.752
												52.15	1.0081e+06	6.30582	-11.7656	6.30582	-21.7656
												52.15	2.88517e+06	6.32623	-82.3289	6.32623	-10.3289
												52.744	4.80804e+06	6.34663	-25.9365	6.34663	-6.93646
												53.334	1.96254e+06	6.36703	-1.58678	6.36703	51.4132
												53.334	262197	6.38744	-28.2779	6.38744	-17.2779
												53.334	351164	6.40784	-14.0079	6.40784	51.9921
												53.919	1.96124e+06	6.42824	22.2245	6.42824	41.2245
												53.919	257501	6.44865	-106.579	6.44865	33.4214
												54.499	158736	6.46905	-45.416	6.46905	51.584
												54.499	553970	6.48945	31.7144	6.48945	24.7144
												55.076	193252	6.50986	18.8124	6.50986	51.8124
												55.076	353468	6.53026	-17.1214	6.53026	25.8786
												55.648	1.15896e+06	6.55066	-71.0873	6.55066	54.9127
												55.648	2.36294e+06	6.57107	-63.0848	6.57107	6.91518
												56.217	5334533	6.59147	-2.11365	6.59147	86.8863
												56.217	2.84696e+06	6.61187	-64.1738	6.61187	58.8262
												56.782	729066	6.63228	-16.2655	6.63228	53.7345
												56.782	1.92478e+06	6.65268	-11.3882	6.65268	90.6118
												56.782	908324	6.67308	-54.5416	6.67308	36.4584
												57.901	1.7124e+06	6.69349	-92.7259	6.69349	15.2741
												57.901	754228	6.71389	31.0594	6.71389	72.0594
												57.901	1.5524e+06	6.73429	-41.186	6.73429	12.814
												58.455	75800.4	6.7547	-60.4614	6.7547	87.5386
												58.455	395092	6.7751	-38.7672	6.7751	145.233
												59.006	1.26583e+06	6.79551	-23.1027	6.79551	100.897
												59.006	495844	6.81591	16.5318	6.81591	152.532
												59.554	2184906	6.83631	-5.86336	6.83631	122.137
												60.099	286787	6.85672	6.71219	6.85672	140.712
												60.099	1.19727e+06	6.87712	-69.7416	6.87712	170.258
												60.099	2.41997e+06	6.89752	40.7752	6.89752	95.7752
												61.18	1.10749e+06	6.91793	44.263	6.91793	195.263
												61.18	1.63078e+06	6.93833	-2.27788	6.93833	261.722
												61.18	1.5608e+06	6.95873	-4.84768	6.95873	286.152
												61.716	4.35438e+06	6.97914	8.55417	6.97914	284.554
												62.25	978689	6.99954	23.9274	6.99954	276.927
												62.25	573084	7.01994	80.2726	7.01994	286.273
												62.781	818055	7.04035	25.5895	7.04035	311.59
												62.781	541567	7.06075	87.8787	7.06075	370.879
												63.309	122863	7.08115	89.1399	7.08115	440.14
												63.309	724001	7.10156	88.3735	7.10156	574.373
												63.309	1494754	7.12196	127.58	7.12196	669.58
												63.309	996584	7.14236	112.759	7.14236	718.759
												63.835	382613	7.16277	146.91	7.16277	757.91
												63.835	842729	7.18317	118.035	7.18317	1000.04
												64.359	227198	7.20357	165.133	7.20357	1026.13
												64.359	796193	7.22398	176.204	7.22398	1154.2
												64.88	7261350	7.24438	253.249	7.24438	1384.25
												65.4	45393.8	7.26478	300.267	7.26478	1441.27
												65.917	763015	7.28519	332.26	7.28519	1487.26
												65.917	4042338	7.30559	395.225	7.30559	1607.23
												66.432	342468	7.32599	421.166	7.32599	1428.17
												66.432	116299	7.3464	409.08	7.3464	1336.08
												66.432	1.50095e+06	7.3668	251.969	7.3668	1017.97
												66.432	388784	7.38721	267.832	7.38721	860.832
												66.432	498393	7.40761	228.67	7.40761	599.67
												66.944	747566	7.42801	179.483	7.42801	462.483
												67.455	1.25603e+06	7.44842	75.2712	7.44842	418.271
												67.455	812788	7.46882	59.0345	7.46882	291.035
												67.455	149046	7.48922	12.7731	7.48922	115.773
												67.965	725038	7.50963	-30.5129	7.50963	182.487
												67.965	290423	7.53003	44.1767	7.53003	148.177
												68.472	624287	7.55043	-31.1577	7.55043	160.842
												68.472	1.33587e+06	7.57084	-10.5162	7.57084	93.4838
												69.481	1.33947e+06	7.59124	-1.89872	7.59124	86.1013
												69.481	581250	7.61164	-34.3047	7.61164	37.6953
												69.983	2.16543e+06	7.63205	-44.7343	7.63205	93.2657
												70.484	411875	7.65245	-36.1874	7.65245	37.8126
												70.484	513965	7.67285	-48.6638	7.67285	71.3362
												70.484	72390.9	7.69326	6.83684	7.69326	64.8368
												70.484	1.05515e+06	7.71366	-25.6856	7.71366	54.3144
												70.983	304216	7.73406	-34.2306	7.73406	70.7694
												70.983	237330	7.75447	-16.7984	7.75447	41.2016
												70.983	1.30805e+06	7.77487	-29.3886	7.77487	38.6114
												71.48	826634	7.79527	-35.0012	7.79527	-13.0012
												71.48	212478	7.81568	44.3642	7.81568	-1.63577
												71.48	622828	7.83608	-68.2925	7.83608	-32.2925
												71.976	1.46019e+06	7.85648	-21.9711	7.85648	73.0289
												72.471	541479	7.87689	12.3287	7.87689	12.3287
												72.471	773245	7.89729	-11.3929	7.89729	2.60708
												72.471	454062	7.9177	-72.1361	7.9177	40.8639
												72.471	386704	7.9381	-52.9005	7.9381	20.0995
												72.964	1.30331e+06	7.9585	-10.6858	7.9585	-36.6858
												73.456	403536	7.97891	5.50778	7.97891	72.5078
												73.456	495423	7.99931	-17.3192	7.99931	3.6808
												73.456	421069	8.01971	-41.1669	8.01971	75.8331
												73.947	3.23931e+06	8.04012	-34.0351	8.04012	-23.0351
												74.437	2112.18	8.06052	-31.9234	8.06052	49.0766
												74.437	393156	8.08092	-12.8318	8.08092	5.16822
												74.437	245311	8.10133	-48.7603	8.10133	19.2397
												74.925	69156.3	8.12173	-42.7085	8.12173	-36.7085
												74.925	288876	8.14213	-70.6765	8.14213	-42.6765
												75.412	552402	8.16254	10.3361	8.16254	21.3361
												75.412	447905	8.18294	-5.67072	8.18294	-10.6707
												75.412	361235	8.20334	-6.69676	8.20334	37.3032
												75.899	845204	8.22375	-41.7417	8.22375	-4.74168
												76.384	861979	8.24415	-38.8056	8.24415	-13.8056
												76.384	1.17916e+06	8.26455	7.11186	8.26455	9.11186
												76.384	1.25249e+06	8.28496	-12.9894	8.28496	22.0106
												77.351	390865	8.30536	-27.1089	8.30536	20.8911
												77.833	320769	8.32577	24.7534	8.32577	41.7534
												78.315	303386	8.34617	-43.4026	8.34617	-12.4026
												78.315	485594	8.36657	-32.5765	8.36657	58.4235
												78.315	107037	8.38697	-20.7682	8.38697	27.2318
												78.315	600675	8.40738	10.0226	8.40738	4.0226
												78.315	19342.1	8.42778	-37.2042	8.42778	15.7958
												78.315	651902	8.44819	-47.4482	8.44819	-28.4482
												78.795	145335	8.46859	-61.7093	8.46859	-2.70931
												78.795	1.12676e+06	8.48899	-25.9876	8.48899	-1.98759
												79.275	351303	8.5094	-17.2826	8.5094	32.7174
												79.275	1.83209e+06	8.5298	-16.5944	8.5298	26.4056
												79.275	279094	8.5502	-38.9228	8.5502	11.0772
												79.275	526291	8.57061	-17.2676	8.57061	27.7324
												79.754	157834	8.59101	-74.6291	8.59101	28.371
												79.754	20085.4	8.61141	-34.0067	8.61141	0.99327
												79.754	559774	8.63182	57.5991	8.63182	63.5991
												80.233	702818	8.65222	-42.8111	8.65222	31.1889
												80.233	370607	8.67262	-67.2377	8.67262	46.7623
												80.71	1.71483e+06	8.69303	-35.6803	8.69303	5.31971
												80.71	1.18141e+06	8.71343	-33.139	8.71343	6.86096
												81.187	1153764	8.73383	24.3862	8.73383	34.3862
												81.187	344722	8.75424	-1.10426	8.75424	50.8957
												81.187	413094	8.77464	-23.6107	8.77464	51.3893
												81.187	46255.9	8.79504	15.8672	8.79504	52.8672
												81.187	552466	8.81545	-24.6708	8.81545	7.32923
												81.664	1.48838e+06	8.83585	3.77579	8.83585	70.7758
												82.139	571870	8.85626	11.2068	8.85626	17.2068
												82.139	89597.2	8.87666	18.6221	8.87666	14.6221
												82.615	322444	8.89706	-26.9778	8.89706	29.0222
												82.615	279010	8.91746	-10.5932	8.91746	20.4068
												83.089	45561.4	8.93787	-33.2238	8.93787	18.7762
												83.089	360311	8.95827	-31.8695	8.95827	48.1305
												83.564	429585	8.97868	27.4695	8.97868	45.4695
												83.564	4926.2	8.99908	-26.2065	8.99908	24.7935
												83.564	213970	9.01948	-29.8976	9.01948	84.1024
												84.037	96126.7	9.03989	-48.6035	9.03989	9.39652
												84.037	205815	9.06029	10.6755	9.06029	26.6755
												84.037	418935	9.08069	-17.06	9.08069	16.94
												84.984	81982.6	9.1011	0.18969	9.1011	34.1897
												84.984	298343	9.1215	-25.5754	9.1215	-6.57535
												84.984	141508	9.1419	-6.35487	9.1419	6.64513
												85.457	1.84679e+06	9.16231	-33.149	9.16231	11.851
												85.929	51829.7	9.18271	-32.9575	9.18271	-9.95749
												85.929	109431	9.20311	-7.78046	9.20311	44.2195
												85.929	343933	9.22352	-44.6177	9.22352	53.3823
												86.401	196364	9.24392	-43.4691	9.24392	20.5309
												86.401	238442	9.26432	-17.3348	9.26432	1.66521
												86.873	258421	9.28473	11.7856	9.28473	28.7856
												86.873	409098	9.30513	9.89176	9.30513	78.8918
												86.873	9482.76	9.32553	52.9841	9.32553	51.9841
												86.873	433712	9.34594	-41.9374	9.34594	35.0626
												86.873	298096	9.36634	-78.8729	9.36634	49.1271
												87.345	397070	9.38674	-7.82206	9.38674	78.1779
												87.816	292898	9.40715	28.2151	9.40715	53.2151
												87.816	247202	9.42755	-0.76132	9.42755	34.2387
												87.816	261180	9.44795	-16.7513	9.44795	67.2486
												87.816	699529	9.46836	-42.7547	9.46836	103.245
												87.816	47382.5	9.48876	17.2285	9.48876	57.2285
												88.287	2.24831e+06	9.50917	1.19824	9.50917	47.1982
												88.287	1.72861e+06	9.52957	-34.8451	9.52957	32.1549
												88.759	186029	9.54997	3.09818	9.54997	-9.90182
												88.759	123332	9.57038	-44.9716	9.57038	40.0284
												89.701	268149	9.59078	-48.0544	9.59078	103.946
												89.701	256942	9.61118	-31.1502	9.61118	12.8498
												89.701	93608.8	9.63159	-7.25882	9.63159	13.7412
												89.701	49.57	9.65199	-41.3804	9.65199	46.6196
														9.67239	-12.5147	9.67239	48.4853
														9.6928	-35.6617	9.6928	41.3383
														9.7132	-22.8213	9.7132	108.179
														9.7336	22.0064	9.7336	13.0064
														9.75401	-21.1783	9.75401	59.8217
														9.77441	-33.3754	9.77441	45.6246
														9.79481	12.4151	9.79481	28.4151
														9.81522	-19.8066	9.81522	60.1934
														9.83562	25.9594	9.83562	18.9594
														9.85602	4.71328	9.85602	49.7133
														9.87643	-36.5449	9.87643	28.4551
														9.89683	-0.81513	9.89683	87.1849
														9.91723	0.90269	9.91723	44.9027
														9.93764	-31.3914	9.93764	87.6086
														9.95804	-40.6971	9.95804	88.3029
														9.97845	2.98538	9.97845	58.9854
														9.99885	4.65615	9.99885	105.656
														10.0192	7.31525	10.0192	56.3152
														10.0396	-32.0373	10.0396	102.963
														10.0601	-12.4014	10.0601	95.5986
														10.0805	-6.77596	10.0805	90.224
														10.1009	4.83732	10.1009	72.8373
														10.1213	-11.5606	10.1213	128.439
														10.1417	32.031	10.1417	174.031
														10.1621	85.6108	10.1621	173.611
														10.1825	37.1796	10.1825	181.18
														10.2029	97.7381	10.2029	224.738
														10.2233	30.285	10.2233	250.285
														10.2437	70.8219	10.2437	280.822
														10.2641	55.3472	10.2641	393.347
														10.2845	93.8619	10.2845	384.862
														10.3049	61.3666	10.3049	455.367
														10.3253	113.86	10.3253	460.86
														10.3457	149.343	10.3457	558.343
														10.3661	212.817	10.3661	527.817
														10.3865	162.279	10.3865	539.279
														10.4069	202.731	10.4069	403.731
														10.4273	86.1734	10.4273	410.173
														10.4477	102.605	10.4477	279.605
														10.4681	34.0268	10.4681	263.027
														10.4885	67.4391	10.4885	187.439
														10.5089	28.8409	10.5089	120.841
														10.5293	-7.76716	10.5293	65.2328
														10.5497	7.61566	10.5497	107.616
														10.5701	17.9881	10.5701	86.9881
														10.5905	26.3509	10.5905	55.3509
														10.611	45.7048	10.611	48.7048
														10.6313	-16.9515	10.6313	68.0485
														10.6517	-42.6172	10.6517	56.3828
														10.6722	-5.29155	10.6722	31.7084
														10.6926	3.02412	10.6926	21.0241
														10.713	-28.6694	10.713	54.3306
														10.7334	14.6285	10.7334	78.6285
														10.7538	-13.0833	10.7538	61.9167
														10.7742	-33.8041	10.7742	-5.80406
														10.7946	-20.5332	10.7946	36.4668
														10.815	15.7282	10.815	12.7282
														10.8354	4.98146	10.8354	42.9815
														10.8558	-19.7747	10.8558	9.22533
														10.8762	4.46054	10.8762	39.4605
														10.8966	-28.3122	10.8966	17.6878
														10.917	-14.0941	10.917	-8.09414
														10.9374	-4.88449	10.9374	42.1155
														10.9578	-10.6826	10.9578	23.3174
														10.9782	-50.4897	10.9782	49.5103
														10.9986	-11.305	10.9986	64.695
														11.019	-49.1279	11.019	14.8721
														11.0394	5.04057	11.0394	55.0406
														11.0598	-6.79902	11.0598	38.201
														11.0802	-25.646	11.0802	19.354
														11.1006	-47.5015	11.1006	44.4985
														11.121	-11.3648	11.121	48.6352
														11.1414	-41.2353	11.1414	39.7647
														11.1618	-48.114	11.1618	-0.11398
														11.1822	-35.0003	11.1822	32.9997
														11.2027	-31.8937	11.2027	32.1063
														11.2231	-21.795	11.2231	46.205
														11.2435	-1.70326	11.2435	55.2967
														11.2639	-4.61937	11.2639	46.3806
														11.2843	-22.5428	11.2843	-7.54277
														11.3047	-43.4734	11.3047	-13.4734
														11.3251	-25.4107	11.3251	58.5893
														11.3455	-1.35564	11.3455	66.6444
														11.3659	32.6929	11.3659	28.6929
														11.3863	-18.2662	11.3863	8.73384
														11.4067	-15.2322	11.4067	24.7678
														11.4271	-34.2046	11.4271	-7.20456
														11.4475	-10.1843	11.4475	3.81568
														11.4679	13.8291	11.4679	24.8291
														11.4883	-20.1637	11.4883	57.8363
														11.5087	-39.1637	11.5087	18.8363
														11.5291	26.8296	11.5291	30.8296
														11.5495	-7.18314	11.5495	2.81686
														11.5699	-31.2029	11.5699	38.7971
														11.5903	-40.2292	11.5903	18.7708
														11.6107	-12.2614	11.6107	17.7386
														11.6311	-20.3005	11.6311	31.6995
														11.6515	-59.3458	11.6515	16.6542
														11.6719	21.603	11.6719	26.603
														11.6923	-6.45488	11.6923	0.54512
														11.7127	-4.5189	11.7127	21.4811
														11.7331	-43.5886	11.7331	50.4114
														11.7535	-3.66475	11.7535	19.3352
														11.7739	-25.7465	11.7739	21.2535
														11.7943	-61.8346	11.7943	45.1654
														11.8148	-21.9286	11.8148	10.0714
														11.8352	-22.0284	11.8352	14.9716
														11.8556	-51.1336	11.8556	16.8664
														11.876	-17.245	11.876	6.755
														11.8964	5.6384	11.8964	21.6384
														11.9168	-23.4843	11.9168	54.5157
														11.9372	-26.6125	11.9372	-7.61249
														11.9576	-4.7458	11.9576	6.2542
														11.978	-26.885	11.978	41.115
														11.9984	-40.0296	11.9984	18.9704
														12.0188	-22.1792	12.0188	45.8208
														12.0392	-29.3344	12.0392	36.6656
														12.0596	-22.4949	12.0596	50.5051
														12.08	-43.6602	12.08	47.3398
														12.1004	-38.8311	12.1004	97.1689
														12.1208	1.99302	12.1208	60.993
														12.1412	4.81246	12.1412	38.8125
														12.1616	-36.3735	12.1616	62.6265
														12.182	-22.5643	12.182	32.4357
														12.2024	-34.7597	12.2024	58.2403
														12.2228	-11.9602	12.2228	44.0398
														12.2432	-24.1655	12.2432	96.8345
														12.2636	-29.3751	12.2636	39.6249
														12.284	13.4102	12.284	26.4102
														12.3044	-46.8087	12.3044	129.191
														12.3248	-20.0325	12.3248	81.9675
														12.3452	19.7392	12.3452	71.7392
														12.3656	-2.49357	12.3656	80.5064
														12.386	-30.7303	12.386	126.27
														12.4064	19.0282	12.4064	136.028
														12.4269	12.7828	12.4269	175.783
														12.4473	73.5328	12.4473	186.533
														12.4677	50.2787	12.4677	220.279
														12.4881	44.0208	12.4881	180.021
														12.5085	64.7584	12.5085	290.758
														12.5289	50.4921	12.5289	396.492
														12.5493	107.222	12.5493	445.222
														12.5697	145.948	12.5697	582.948
														12.5901	166.67	12.5901	686.67
														12.6105	180.388	12.6105	749.388
														12.6309	230.103	12.6309	905.103
														12.6513	229.814	12.6513	976.814
														12.6717	332.521	12.6717	1011.52
														12.6921	335.224	12.6921	1121.22
														12.7125	361.924	12.7125	1052.92
														12.7329	238.621	12.7329	883.621
														12.7533	280.314	12.7533	803.314
														12.7737	221.004	12.7737	629.004
														12.7941	163.691	12.7941	473.691
														12.8145	127.374	12.8145	417.374
														12.8349	104.054	12.8349	292.054
														12.8553	57.7311	12.8553	217.731
														12.8757	48.4048	12.8757	151.405
														12.8961	21.0754	12.8961	153.075
														12.9165	15.7434	12.9165	148.743
														12.9369	-5.59188	12.9369	109.408
														12.9573	6.07028	12.9573	80.0703
														12.9778	-27.2707	12.9778	93.7293
														12.9982	-9.61447	12.9982	81.3855
														13.0186	20.0394	13.0186	-12.9606
														13.039	-31.3098	13.039	75.6902
														13.0594	-16.6616	13.0594	48.3384
														13.0798	-37.0156	13.0798	24.9844
														13.1002	-27.3724	13.1002	22.6276
														13.1206	-15.7317	13.1206	72.2683
														13.141	-44.0931	13.141	2.90693
														13.1614	-17.4571	13.1614	41.5429
														13.1818	-56.8234	13.1818	38.1766
														13.2022	-14.1917	13.2022	-0.19168
														13.2226	-23.5624	13.2226	25.4376
														13.243	-41.9353	13.243	23.0647
														13.2634	-74.31	13.2634	30.69
														13.2838	-4.68694	13.2838	2.31306
														13.3042	-77.0659	13.3042	27.9341
														13.3246	-64.4464	13.3246	35.5536
														13.345	-49.8292	13.345	-0.82917
														13.3654	-24.2137	13.3654	-21.2137
														13.3858	-19.5997	13.3858	29.4003
														13.4062	-18.9877	13.4062	44.0123
														13.4266	-21.377	13.4266	38.623
														13.447	-32.7683	13.447	15.2317
														13.4674	-72.161	13.4674	-2.16104
														13.4878	-29.555	13.4878	0.445
														13.5082	-79.9507	13.5082	5.04931
														13.5286	-24.3478	13.5286	-12.3478
														13.549	-59.7459	13.549	-0.74586
														13.5694	-38.1455	13.5694	-14.1455
														13.5899	-43.5464	13.5899	41.4536
														13.6103	-72.9482	13.6103	-5.94817
														13.6307	-32.3513	13.6307	10.6487
														13.6511	-28.7555	13.6511	-12.7555
														13.6715	-44.1605	13.6715	13.8395
														13.6919	-58.5666	13.6919	-19.5666
														13.7123	-60.9737	13.7123	-33.9737
														13.7327	-34.3813	13.7327	-0.38131
														13.7531	-32.79	13.7531	2.21
														13.7735	-48.1994	13.7735	33.8006
														13.7939	-35.6093	13.7939	3.39075
														13.8143	-46.02	13.8143	-38.02
														13.8347	-46.4313	13.8347	-35.4313
														13.8551	-75.8428	13.8551	37.1572
														13.8755	-75.2551	13.8755	-0.25513
														13.8959	-31.6679	13.8959	-8.66789
														13.9163	-54.0808	13.9163	13.9192
														13.9367	-42.4944	13.9367	26.5056
														13.9571	-38.9081	13.9571	23.0919
														13.9775	-47.3225	13.9775	9.67753
														13.9979	-10.7372	13.9979	23.2628
														14.0183	-50.152	14.0183	20.848
														14.0387	-20.5673	14.0387	-16.5673
														14.0591	-23.983	14.0591	-12.983
														14.0795	-41.3987	14.0795	18.6013
														14.0999	-53.8149	14.0999	25.1851
														14.1203	-54.2313	14.1203	4.76868
														14.1408	-31.6477	14.1408	21.3523
														14.1611	-42.0645	14.1611	6.93545
														14.1815	-44.4816	14.1815	13.5184
														14.202	-43.8985	14.202	-32.8985
														14.2224	-50.3158	14.2224	-3.31583
														14.2428	-32.7333	14.2428	1.26671
														14.2632	-67.1506	14.2632	0.84944
														14.2836	-39.5682	14.2836	-10.5682
														14.304	-28.9859	14.304	8.01411
														14.3244	-40.4034	14.3244	-4.40335
														14.3448	-63.8211	14.3448	-12.8211
														14.3652	-17.2389	14.3652	28.7611
														14.3856	-32.6563	14.3856	31.3437
														14.406	-39.074	14.406	1.92595
														14.4264	-23.4917	14.4264	58.5083
														14.4468	-23.909	14.4468	31.091
														14.4672	-27.3265	14.4672	57.6735
														14.4876	20.2564	14.4876	52.2564
														14.508	-7.1608	14.508	60.8392
														14.5284	-11.5779	14.5284	86.4221
														14.5488	-38.9945	14.5488	129.006
														14.5692	37.5888	14.5692	151.589
														14.5896	-11.8277	14.5896	201.172
														14.61	16.7563	14.61	173.756
														14.6304	45.3403	14.6304	176.34
														14.6508	28.9245	14.6508	228.925
														14.6712	46.5094	14.6712	228.509
														14.6916	54.0942	14.6916	201.094
														14.712	52.6794	14.712	230.679
														14.7325	52.2652	14.7325	178.265
														14.7529	37.8511	14.7529	147.851
														14.7733	-12.5626	14.7733	127.437
														14.7937	-30.9756	14.7937	104.024
														14.8141	-2.38849	14.8141	143.612
														14.8345	2.19909	14.8345	32.1991
														14.8549	-8.21259	14.8549	52.7874
														14.8753	-39.6241	14.8753	36.3759
														14.8957	-26.035	14.8957	34.965
														14.9161	-46.4452	14.9161	3.55482
														14.9365	-16.8551	14.9365	24.1449
														14.9569	-50.2644	14.9569	-9.26441
														14.9773	-53.6729	14.9773	25.3271
														14.9977	-71.081	14.9977	-0.08102
														15.0181	-38.4883	15.0181	-11.4883
														15.0385	-45.8951	15.0385	1.10487
														15.0589	-60.3013	15.0589	50.6987
														15.0793	-42.7066	15.0793	-17.7066
														15.0997	-32.1114	15.0997	-6.11142
														15.1201	-33.5155	15.1201	15.4845
														15.1405	-16.9186	15.1405	-23.9186
														15.1609	-13.3212	15.1609	-21.3212
														15.1813	-29.7231	15.1813	-4.72306
														15.2017	-37.1238	15.2017	-8.1238
														15.2221	-41.524	15.2221	-5.52401
														15.2425	-46.9234	15.2425	1.07661
														15.2629	-56.3216	15.2629	-10.3216
														15.2833	-42.7193	15.2833	-21.7192
														15.3037	-24.116	15.3037	-1.11599
														15.3241	-36.5115	15.3241	-16.5115
														15.3445	-47.9064	15.3445	-14.9064
														15.365	-40.3003	15.365	11.6997
														15.3854	-65.693	15.3854	-5.69301
														15.4058	-12.085	15.4058	15.915
														15.4262	-52.4759	15.4262	-4.47592
														15.4466	-70.8655	15.4466	-31.8655
														15.467	-40.2544	15.467	12.7456
														15.4874	-53.6423	15.4874	-18.6423
														15.5078	-49.0288	15.5078	25.9712
														15.5282	-51.4147	15.5282	-0.41466
														15.5486	-32.7993	15.5486	-4.79925
														15.569	-58.1832	15.569	-35.1832
														15.5894	-21.5662	15.5894	7.43379
														15.6098	-86.948	15.6098	-13.948
														15.6302	-64.3292	15.6302	28.6708
														15.6506	-22.7096	15.6506	-0.70957
														15.671	-19.0888	15.671	-13.0888
														15.6914	-21.4674	15.6914	14.5326
														15.7118	-60.8453	15.7118	48.1547
														15.7322	-32.222	15.7322	33.778
														15.7526	-1.59829	15.7526	24.4017
														15.773	-39.9738	15.773	11.0262
														15.7934	-62.3483	15.7934	12.6517
														15.8138	-64.7224	15.8138	2.27765
														15.8342	-42.0957	15.8342	-3.09572
														15.8546	-47.4681	15.8546	4.5319
														15.875	-31.8401	15.875	25.1599
														15.8954	-34.2115	15.8954	24.7885
														15.9159	-37.582	15.9159	23.418
														15.9362	-49.9521	15.9362	-4.95214
														15.9566	-11.3217	15.9566	17.6783
														15.9771	-44.6904	15.9771	38.3096
														15.9975	-27.0589	15.9975	15.9411
														16.0179	6.57346	16.0179	46.5735
														16.0383	-24.794	16.0383	38.206
														16.0587	-22.1609	16.0587	37.8391
														16.0791	-24.5274	16.0791	9.47259
														16.0995	-30.8931	16.0995	51.1069
														16.1199	-37.2587	16.1199	92.7412
														16.1403	-33.6239	16.1403	79.3761
														16.1607	-33.9884	16.1607	115.012
														16.1811	-22.3529	16.1811	96.6471
														16.2015	27.2834	16.2015	81.2834
														16.2219	20.9196	16.2219	182.92
														16.2423	12.5562	16.2423	239.556
														16.2627	45.1934	16.2627	245.193
														16.2831	98.8305	16.2831	290.831
														16.3035	68.4679	16.3035	362.468
														16.3239	108.106	16.3239	435.106
														16.3443	147.744	16.3443	477.744
														16.3647	125.382	16.3647	530.382
														16.3851	165.02	16.3851	621.02
														16.4055	172.659	16.4055	633.659
														16.4259	192.297	16.4259	657.297
														16.4463	184.936	16.4463	561.936
														16.4667	216.575	16.4667	526.575
														16.4871	171.214	16.4871	449.214
														16.5075	146.853	16.5075	363.853
														16.528	127.492	16.528	290.492
														16.5483	65.131	16.5483	201.131
														16.5688	59.7703	16.5688	159.77
														16.5892	30.4093	16.5892	167.409
														16.6096	28.0485	16.6096	122.049
														16.63	-4.31256	16.63	92.6874
														16.6504	-6.67373	16.6504	77.3263
														16.6708	0.96532	16.6708	90.9653
														16.6912	19.604	16.6912	68.604
														16.7116	-32.7575	16.7116	62.2425
														16.732	-37.1189	16.732	35.8811
														16.7524	-19.4807	16.7524	26.5193
														16.7728	-14.8427	16.7728	28.1574
														16.7932	-44.2045	16.7932	23.7955
														16.8136	-31.5669	16.8136	12.433
														16.834	-45.9296	16.834	14.0704
														16.8544	-1.29221	16.8544	18.7078
														16.8748	-14.6554	16.8748	9.3446
														16.8952	2.9811	16.8952	3.9811
														16.9156	-4.38241	16.9156	43.6176
														16.936	-36.7466	16.936	6.25344
														16.9564	-11.1111	16.9564	16.8889
														16.9768	-25.4757	16.9768	-15.4756
														16.9972	-46.8409	16.9972	54.1591
														17.0176	-42.2066	17.0176	29.7934
														17.038	-42.5725	17.038	26.4276
														17.0584	-28.939	17.0584	56.061
														17.0788	-59.3058	17.0788	2.69422
														17.0993	-20.6733	17.0993	2.32667
														17.1197	-27.0414	17.1197	-7.04138
														17.1401	-36.4097	17.1401	28.5903
														17.1605	-52.7788	17.1605	37.2212
														17.1809	-34.1485	17.1809	-5.14851
														17.2013	-15.5188	17.2013	11.4812
														17.2217	-26.8894	17.2217	19.1106
														17.2421	-26.2609	17.2421	27.7391
														17.2625	-12.6328	17.2625	5.36722
														17.2829	-38.0056	17.2829	13.9944
														17.3033	-27.3791	17.3033	7.62087
														17.3237	-87.753	17.3237	2.24696
														17.3441	-5.12798	17.3441	35.872
														17.3645	-21.5037	17.3645	34.4963
														17.3849	-51.8798	17.3849	3.1202
														17.4053	-33.257	17.4053	7.74297
														17.4257	-35.635	17.4257	25.365
														17.4461	-16.0136	17.4461	15.9864
														17.4665	-20.3932	17.4665	9.60675
														17.4869	-48.7738	17.4869	31.2262
														17.5073	-21.1549	17.5073	13.8451
														17.5277	-40.5372	17.5277	71.4628
														17.5481	-28.9204	17.5481	28.0796
														17.5685	-34.3043	17.5685	8.69575
														17.5889	-24.6894	17.5889	8.31065
														17.6093	-27.0754	17.6093	52.9246
														17.6297	0.53782	17.6297	47.5378
														17.6501	-10.8503	17.6501	41.1497
														17.6705	-30.2393	17.6705	41.7607
														17.691	-10.6292	17.691	58.3708
														17.7113	-22.0204	17.7113	84.9796
														17.7318	3.58759	17.7318	81.5876
														17.7522	-3.80581	17.7522	117.194
														17.7726	-5.20034	17.7726	118.8
														17.793	3.40428	17.793	160.404
														17.8134	23.0074	17.8134	154.007
														17.8338	27.6094	17.8338	189.609
														17.8542	12.2105	17.8542	209.21
														17.8746	12.8101	17.8746	211.81
														17.895	72.4084	17.895	308.408
														17.9154	91.0057	17.9154	405.006
														17.9358	105.602	17.9358	443.602
														17.9562	138.196	17.9562	493.196
														17.9766	129.789	17.9766	531.789
														17.997	168.381	17.997	545.381
														18.0174	135.972	18.0174	586.972
														18.0378	147.561	18.0378	434.561
														18.0582	118.149	18.0582	386.149
														18.0786	106.735	18.0786	366.735
														18.099	96.3203	18.099	308.32
														18.1194	55.9037	18.1194	236.904
														18.1398	42.486	18.1398	192.486
														18.1602	36.0664	18.1602	143.066
														18.1806	63.6454	18.1806	125.645
														18.201	-17.7769	18.201	108.223
														18.2214	-10.2011	18.2214	84.7989
														18.2418	-12.6268	18.2418	81.3732
														18.2623	-21.0538	18.2623	64.9462
														18.2827	-12.4826	18.2827	51.5174
														18.303	-22.9132	18.303	39.0868
														18.3235	-26.345	18.3235	62.655
														18.3439	-25.7788	18.3439	24.2212
														18.3643	-22.2143	18.3643	20.7857
														18.3847	-21.6513	18.3847	27.3487
														18.4051	7.90984	18.4051	11.9098
														18.4255	-3.53082	18.4255	23.4692
														18.4459	-19.973	18.4459	36.0271
														18.4663	-9.41714	18.4663	32.5829
														18.4867	-19.8631	18.4867	33.1369
														18.5071	-21.3106	18.5071	31.6894
														18.5275	-21.7603	18.5275	21.2397
														18.5479	13.7882	18.5479	27.7882
														18.5683	-17.6649	18.5683	2.33513
														18.5887	-5.12012	18.5887	7.87988
														18.6091	1.42272	18.6091	10.4227
														18.6295	3.96389	18.6295	33.9639
														18.6499	1.50284	18.6499	35.5028
														18.6703	3.03983	18.6703	-0.96017
														18.6907	-32.4249	18.6907	27.5751
														18.7111	-11.8919	18.7111	27.1081
														18.7315	-29.361	18.7315	40.639
														18.7519	-23.8318	18.7519	31.1682
														18.7723	-30.3049	18.7723	36.6951
														18.7927	-17.7799	18.7927	22.2201
														18.8131	1.74277	18.8131	42.7428
														18.8335	-29.7367	18.8335	27.2633
														18.854	-25.218	18.854	16.782
														18.8743	-16.7018	18.8743	23.2982
														18.8947	-5.18774	18.8947	-3.18774
														18.9152	2.32438	18.9152	26.3244
														18.9356	-34.166	18.9356	-3.16598
														18.956	16.3414	18.956	-14.6586
														18.9764	-12.1532	18.9764	-2.15318
														18.9968	-15.6503	18.9968	-5.65031
														19.0172	-16.1497	19.0172	22.8503
														19.0376	-7.65123	19.0376	15.3488
														19.058	-12.1553	19.058	4.8447
														19.0784	8.33828	19.0784	37.3383
														19.0988	-56.1703	19.0988	-33.1703
														19.1192	-15.6815	19.1192	34.3185
														19.1396	-3.19506	19.1396	35.8049
														19.16	-30.7109	19.16	49.2891
														19.1804	-24.2293	19.1804	18.7707
														19.2008	-8.75027	19.2008	15.2497
														19.2212	8.72653	19.2212	53.7265
														19.2416	-15.7994	19.2416	18.2006
														19.262	7.67236	19.262	53.6724
														19.2824	-16.8587	19.2824	33.1414
														19.3028	10.6078	19.3028	48.6078
														19.3232	-0.92815	19.3232	43.0718
														19.3436	-3.46691	19.3436	68.5331
														19.364	-45.0083	19.364	24.9917
														19.3844	10.4477	19.3844	38.4477
														19.4048	-0.09876	19.4048	55.9012
														19.4252	-4.64812	19.4252	54.3519
														19.4457	35.8	19.4457	33.8
														19.466	2.24527	19.466	51.2453
														19.4865	1.68776	19.4865	85.6878
														19.5069	-27.8723	19.5069	59.1277
														19.5273	43.5647	19.5273	53.5647
														19.5477	0.99883	19.5477	76.9988
														19.5681	-7.56961	19.5681	39.4304
														19.5885	-21.1411	19.5885	42.8589
														19.6089	-37.7154	19.6089	26.2846
														19.6293	-27.2924	19.6293	23.7076
														19.6497	-19.8725	19.6497	30.1275
														19.6701	-10.4553	19.6701	32.5447
														19.6905	-37.0412	19.6905	22.9587
														19.7109	-7.63013	19.7109	7.36987
														19.7313	-0.22197	19.7313	-12.222
														19.7517	-3.81661	19.7517	11.1834
														19.7721	-19.4144	19.7721	10.5855
														19.7925	-11.0153	19.7925	18.9847
														19.8129	-20.619	19.8129	7.38098
														19.8333	-30.226	19.8333	27.774
														19.8537	-20.8359	19.8537	29.1641
														19.8741	-20.449	19.8741	36.551
														19.8945	-21.0653	19.8945	-20.0653
														19.9149	-28.6845	19.9149	4.3155
														19.9353	-11.3071	19.9353	31.6929
														19.9557	-10.9328	19.9557	-2.93283
														19.9761	-18.5616	19.9761	6.43841
														19.9965	-15.1937	19.9965	-8.19375
														20.0169	4.17085	20.0169	18.1709
														20.0373	-22.4676	20.0373	24.5324
														20.0577	2.89044	20.0577	18.8904
														20.0782	-15.7548	20.0782	2.24522
														20.0986	-1.40314	20.0986	-6.40314
														20.119	-4.05499	20.119	22.945
														20.1394	-25.7101	20.1394	-9.71015
														20.1598	-26.3684	20.1598	28.6316
														20.1802	16.9699	20.1802	38.9699
														20.2006	3.30503	20.2006	7.30503
														20.221	-31.3629	20.221	-7.36289
														20.2414	-24.0341	20.2414	13.9659
														20.2618	-20.7085	20.2618	15.2915
														20.2822	-31.3858	20.2822	17.6142
														20.3026	-4.06633	20.3026	36.9337
														20.323	-0.74975	20.323	33.2503
														20.3434	-27.4363	20.3434	19.5637
														20.3638	-1.12592	20.3638	26.8741
														20.3842	-33.8183	20.3842	8.1817
														20.4046	-13.5138	20.4046	17.4862
														20.425	-25.2121	20.425	24.7879
														20.4454	-38.9132	20.4454	19.0868
														20.4658	-25.6173	20.4658	3.38272
														20.4862	-4.32416	20.4862	13.6758
														20.5066	-24.0337	20.5066	24.9663
														20.527	-20.7461	20.527	23.2539
														20.5474	1.53873	20.5474	13.5387
														20.5678	-24.179	20.5678	20.821
														20.5882	-19.8995	20.5882	21.1005
														20.6086	-12.6227	20.6086	-9.62265
														20.629	-17.3483	20.629	17.6517
														20.6495	-24.0766	20.6495	0.92337
														20.6699	-34.8075	20.6699	10.1925
														20.6903	-19.5408	20.6903	7.45916
														20.7107	-15.2768	20.7107	8.72323
														20.7311	-18.015	20.7311	-10.015
														20.7515	13.2441	20.7515	10.2441
														20.7719	-6.49911	20.7719	40.5009
														20.7923	1.75527	20.7923	-9.24473
														20.8127	-11.9926	20.8127	-1.99258
														20.8331	-6.74288	20.8331	36.2571
														20.8535	-20.4955	20.8535	0.50452
														20.8739	-9.25022	20.8739	12.7498
														20.8943	-27.0073	20.8943	52.9927
														20.9147	-5.76651	20.9147	6.23349
														20.9351	-12.528	20.9351	15.472
														20.9555	-17.2916	20.9555	20.7084
														20.9759	-4.05729	20.9759	32.9427
														20.9963	-24.8251	20.9963	20.1749
														21.0167	-28.5951	21.0167	27.4049
														21.0371	-35.3669	21.0371	24.6331
														21.0575	-29.1409	21.0575	10.8591
														21.0779	-33.9168	21.0779	6.08319
														21.0983	-17.6946	21.0983	-1.6946
														21.1187	14.5256	21.1187	3.52559
														21.1391	-5.25611	21.1391	51.7439
														21.1595	-12.0396	21.1595	23.9604
														21.1799	3.17502	21.1799	35.175
														21.2003	-37.6122	21.2003	20.3878
														21.2207	-11.4011	21.2207	18.5989
														21.2412	-5.19181	21.2412	28.8082
														21.2615	-2.98427	21.2615	1.01573
														21.282	-19.7783	21.282	26.2217
														21.3024	-14.5741	21.3024	-10.5741
														21.3228	-14.3716	21.3228	34.6284
														21.3432	14.8295	21.3432	1.82948
														21.3636	-27.9711	21.3636	11.0289
														21.384	-33.7732	21.384	22.2268
														21.4044	-6.5769	21.4044	8.4231
														21.4248	-29.3821	21.4248	7.61792
														21.4452	3.81137	21.4452	-13.1886
														21.4656	-28.9967	21.4656	-7.9967
														21.486	-28.8062	21.486	17.1938
														21.5064	-16.6169	21.5064	-3.61693
														21.5268	-1.42913	21.5268	15.5709
														21.5472	-20.2426	21.5472	25.7574
														21.5676	24.9427	21.5676	9.94265
														21.588	-20.8734	21.588	25.1266
														21.6084	-39.6907	21.6084	25.3093
														21.6288	-27.5091	21.6288	3.49089
														21.6492	-8.32878	21.6492	12.6712
														21.6696	-20.1496	21.6696	7.85041
														21.69	-3.97143	21.69	23.0286
														21.7104	-40.7944	21.7104	27.2055
														21.7308	8.38148	21.7308	21.3815
														21.7512	-18.4435	21.7512	11.5565
														21.7716	3.73036	21.7716	24.7304
														21.792	-10.0967	21.792	28.9033
														21.8124	-1.92465	21.8124	7.07535
														21.8329	-18.7536	21.8329	37.2464
														21.8533	-34.5833	21.8533	34.4167
														21.8737	-5.41399	21.8737	16.586
														21.8941	-27.2455	21.8941	12.7545
														21.9145	-13.0778	21.9145	26.9222
														21.9349	15.0892	21.9349	34.0892
														21.9553	-3.74461	21.9553	21.2554
														21.9757	19.4209	21.9757	58.4209
														21.9961	-3.41427	21.9961	69.5857
														22.0165	-11.2501	22.0165	67.7499
														22.0369	-10.0866	22.0369	96.9134
														22.0573	21.0764	22.0573	100.076
														22.0777	19.2387	22.0777	92.2387
														22.0981	21.4006	22.0981	91.4006
														22.1185	-5.43816	22.1185	116.562
														22.1389	18.7226	22.1389	80.7226
														22.1593	6.88307	22.1593	83.8831
														22.1797	0.04299	22.1797	51.043
														22.2001	-1.79749	22.2001	65.2025
														22.2205	-3.63825	22.2205	65.3618
														22.2409	-4.47944	22.2409	54.5206
														22.2613	18.6791	22.2613	58.6791
														22.2817	-22.1626	22.2817	43.8374
														22.3021	-2.00466	22.3021	32.9953
														22.3225	3.15309	22.3225	17.1531
														22.3429	-11.6893	22.3429	33.3107
														22.3633	-15.5319	22.3633	11.4681
														22.3837	-20.3746	22.3837	32.6253
														22.4042	-31.2174	22.4042	2.78257
														22.4245	-2.06038	22.4245	7.93962
														22.445	-18.9033	22.445	40.0967
														22.4654	26.2537	22.4654	41.2537
														22.4858	1.41068	22.4858	31.4107
														22.5062	-10.4322	22.5062	-17.4322
														22.5266	-6.27513	22.5266	-17.2751
														22.547	-28.118	22.547	16.882
														22.5674	-28.9606	22.5674	21.0394
														22.5878	-1.80313	22.5878	-4.80313
														22.6082	-19.6455	22.6082	13.3545
														22.6286	-28.4876	22.6286	-1.48759
														22.649	-8.32952	22.649	4.67048
														22.6694	-21.1712	22.6694	37.8288
														22.6898	-29.0125	22.6898	4.98753
														22.7102	-12.8535	22.7102	31.1465
														22.7306	-15.6942	22.7306	28.3058
														22.751	-24.5345	22.751	2.46549
														22.7714	-2.37452	22.7714	23.6255
														22.7918	-15.2142	22.7918	15.7858
														22.8122	-37.0535	22.8122	42.9465
														22.8326	-18.8925	22.8326	0.10748
														22.853	-33.7312	22.853	-5.73124
														22.8734	-24.5696	22.8734	0.43042
														22.8938	-13.4077	22.8938	1.59232
														22.9142	4.75459	22.9142	-7.24541
														22.9346	-14.0829	22.9346	16.9171
														22.955	-26.9202	22.955	0.07984
														22.9754	-4.75703	22.9754	15.243
														22.9959	-16.5937	22.9959	-8.59371
														23.0162	-29.4301	23.0162	15.5699
														23.0367	-41.2663	23.0367	2.73373
														23.0571	-29.1021	23.0571	2.89792
														23.0775	-31.9377	23.0775	16.0623
														23.0979	-9.77304	23.0979	18.227
														23.1183	-34.6082	23.1183	11.3918
														23.1387	-19.4431	23.1387	40.5569
														23.1591	-19.2777	23.1591	-6.27774
														23.1795	-42.1122	23.1795	19.8878
														23.1999	-12.9465	23.1999	9.05351
														23.2203	-9.78046	23.2203	22.2195
														23.2407	-26.6143	23.2407	2.38568
														23.2611	-16.448	23.2611	26.552
														23.2815	-9.28136	23.2815	25.7186
														23.3019	-13.1146	23.3019	3.88536
														23.3223	-5.94774	23.3223	22.0523
														23.3427	-9.78059	23.3427	4.21941
														23.3631	-32.6134	23.3631	3.38664
														23.3835	-30.446	23.3835	37.554
														23.4039	-14.2783	23.4039	22.7217
														23.4243	-20.1106	23.4243	-9.11062
														23.4447	-15.9428	23.4447	35.0572
														23.4651	-29.7747	23.4651	6.22528
														23.4855	-4.6066	23.4855	13.3934
														23.5059	-22.4384	23.5059	0.56163
														23.5263	-8.26993	23.5263	20.7301
														23.5467	2.89854	23.5467	-10.1015
														23.5672	-26.9328	23.5672	18.0672
														23.5876	-22.7641	23.5876	22.2359
														23.6079	-23.5953	23.6079	13.4047
														23.6284	-33.4264	23.6284	3.57361
														23.6488	-6.25745	23.6488	17.7426
														23.6692	-41.0884	23.6692	16.9116
														23.6896	-10.9192	23.6896	7.08076
														23.71	-31.7501	23.71	-10.7501
														23.7304	-23.5809	23.7304	6.41914
														23.7508	-24.4115	23.7508	13.5885
														23.7712	-13.2422	23.7712	5.75783
														23.7916	-16.0728	23.7916	-10.0728
														23.812	-26.9033	23.812	22.0967
														23.8324	-16.7339	23.8324	2.26611
														23.8528	4.43557	23.8528	17.4356
														23.8732	-43.3949	23.8732	-4.39488
														23.8936	-6.22539	23.8936	25.7746
														23.914	-9.0559	23.914	2.9441
														23.9344	-18.8863	23.9344	33.1137
														23.9548	-9.71683	23.9548	5.28317
														23.9752	-4.54727	23.9752	15.4527
														23.9956	-16.3778	23.9956	17.6222
														24.016	-10.2084	24.016	8.79162
														24.0364	-38.0389	24.0364	4.96111
														24.0568	-13.8695	24.0568	35.1305
														24.0772	8.29981	24.0772	14.2998
														24.0976	-15.5309	24.0976	45.4691
														24.118	-5.3616	24.118	10.6384
														24.1384	-10.1924	24.1384	25.8076
														24.1589	-11.0232	24.1589	22.9768
														24.1792	-33.8542	24.1792	31.1458
														24.1996	-26.6853	24.1996	38.3147
														24.2201	3.4837	24.2201	40.4837
														24.2405	-14.3475	24.2405	57.6525
														24.2609	-8.17883	24.2609	45.8212
														24.2813	7.98984	24.2813	81.9898
														24.3017	-7.84168	24.3017	77.1583
														24.3221	6.32669	24.3221	101.327
														24.3425	32.495	24.3425	96.495
														24.3629	18.6632	24.3629	121.663
														24.3833	17.8311	24.3833	141.831
														24.4037	36.9991	24.4037	164.999
														24.4241	24.1668	24.4241	187.167
														24.4445	30.3344	24.4445	162.334
														24.4649	53.5019	24.4649	183.502
														24.4853	43.6691	24.4853	182.669
														24.5057	39.8362	24.5057	201.836
														24.5261	42.0032	24.5261	174.003
														24.5465	44.1699	24.5465	160.17
														24.5669	19.3365	24.5669	132.336
														24.5873	44.5029	24.5873	127.503
														24.6077	24.6691	24.6077	108.669
														24.6281	11.8351	24.6281	108.835
														24.6485	6.00089	24.6485	73.0009
														24.6689	-15.8336	24.6689	72.1664
														24.6893	-11.6682	24.6893	53.3318
														24.7097	-19.5031	24.7097	33.4969
														24.7301	3.6618	24.7301	44.6618
														24.7506	10.8265	24.7506	36.8265
														24.7709	-21.0091	24.7709	37.9909
														24.7914	3.15502	24.7914	25.155
														24.8118	-12.681	24.8118	46.319
														24.8322	-23.5174	24.8322	28.4826
														24.8526	-26.3541	24.8526	20.6459
														24.873	-8.1909	24.873	4.8091
														24.8934	-18.0281	24.8934	41.9719
														24.9138	-5.86559	24.9138	1.13441
														24.9342	-39.7033	24.9342	20.2967
														24.9546	-34.5414	24.9546	48.4586
														24.975	-31.3798	24.975	39.6202
														24.9954	-22.2184	24.9954	23.7816
														25.0158	-28.0574	25.0158	-2.05736
														25.0362	-20.8966	25.0362	0.10339
														25.0566	-18.7363	25.0566	33.2637
														25.077	-19.5763	25.077	-6.57625
														25.0974	-25.4165	25.0974	37.5835
														25.1178	-27.2572	25.1178	36.7428
														25.1382	-40.0982	25.1382	6.90182
														25.1586	-18.9395	25.1586	21.0605
														25.179	-33.7812	25.179	54.2188
														25.1994	-16.6233	25.1994	40.3767
														25.2198	1.53427	25.2198	13.5343
														25.2402	-7.30859	25.2402	20.6914
														25.2606	-29.1518	25.2606	21.8482
														25.281	-8.99541	25.281	8.00459
														25.3014	7.16055	25.3014	12.1606
														25.3218	-12.6839	25.3218	28.3161
														25.3422	-30.5287	25.3422	25.4713
														25.3626	-6.37394	25.3626	13.6261
														25.3831	-13.2196	25.3831	38.7804
														25.4035	19.9343	25.4035	24.9343
														25.4239	2.08777	25.4239	63.0878
														25.4443	-38.7592	25.4443	67.2408
														25.4647	-21.6066	25.4647	54.3934
														25.4851	-32.4545	25.4851	45.5455
														25.5055	-6.30283	25.5055	41.6972
														25.5259	-12.1516	25.5259	68.8484
														25.5463	-5.00085	25.5463	74.9992
														25.5667	-15.8506	25.5667	84.1494
														25.5871	21.2992	25.5871	91.2992
														25.6075	-1.5515	25.6075	94.4485
														25.6279	-3.40272	25.6279	105.597
														25.6483	-20.2544	25.6483	79.7456
														25.6687	-13.1066	25.6687	57.8934
														25.6891	-21.9593	25.6891	67.0407
														25.7095	-7.81252	25.7095	47.1875
														25.7299	-8.6663	25.7299	44.3337
														25.7503	-28.5205	25.7503	40.4795
														25.7707	-9.37537	25.7707	21.6246
														25.7911	-25.2308	25.7911	16.7692
														25.8115	-24.0866	25.8115	8.91338
														25.8319	-14.9431	25.8319	35.0569
														25.8523	-8.80014	25.8523	33.1999
														25.8727	-27.6577	25.8727	11.3423
														25.8931	-7.51586	25.8931	6.48414
														25.9135	-19.3746	25.9135	-4.37461
														25.9339	-16.2339	25.9339	28.7661
														25.9544	-19.0938	25.9544	22.9062
														25.9748	-45.9543	25.9748	19.0457
														25.9952	-16.8154	25.9952	25.1846
														26.0156	-30.6771	26.0156	15.3229
														26.036	-38.5395	26.036	-15.5395
														26.0564	-15.4023	26.0564	7.59766
														26.0768	-19.2659	26.0768	18.7341
														26.0972	-15.1301	26.0972	7.86986
														26.1176	-20.9949	26.1176	-1.99492
														26.138	-12.8604	26.138	14.1396
														26.1584	-21.7265	26.1584	17.2735
														26.1788	-19.5933	26.1788	18.4067
														26.1992	-9.46073	26.1992	14.5393
														26.2196	-21.3288	26.2196	11.6712
														26.24	-22.1976	26.24	32.8024
														26.2604	-3.06705	26.2604	25.933
														26.2808	-27.9371	26.2808	27.0629
														26.3012	-19.808	26.3012	19.192
														26.3216	-9.67953	26.3216	27.3205
														26.342	-16.5517	26.342	36.4483
														26.3624	-3.42465	26.3624	14.5754
														26.3828	-6.29832	26.3828	48.7017
														26.4032	0.82736	26.4032	64.8274
														26.4236	3.95226	26.4236	57.9523
														26.444	-6.92358	26.444	49.0764
														26.4644	17.1999	26.4644	80.1999
														26.4848	-1.67742	26.4848	77.3226
														26.5052	33.4445	26.5052	116.445
														26.5256	2.56575	26.5256	139.566
														26.5461	25.6862	26.5461	148.686
														26.5665	17.8059	26.5665	139.806
														26.5869	9.92474	26.5869	193.925
														26.6073	36.0428	26.6073	155.043
														26.6277	-0.83985	26.6277	197.16
														26.6481	31.2767	26.6481	211.277
														26.6685	35.3924	26.6685	188.392
														26.6889	39.5074	26.6889	214.507
														26.7093	44.6215	26.7093	169.622
														26.7297	50.7348	26.7297	189.735
														26.7501	33.8474	26.7501	141.847
														26.7705	3.95901	26.7705	116.959
														26.7909	36.0698	26.7909	112.07
														26.8113	21.1799	26.8113	88.1799
														26.8317	13.289	26.8317	70.289
														26.8521	10.3973	26.8521	76.3973
														26.8725	-1.49525	26.8725	60.5048
														26.8929	-29.3887	26.8929	38.6113
														26.9133	-13.283	26.9133	23.717
														26.9337	-9.17812	26.9337	47.8219
														26.9541	-9.07418	26.9541	8.92582
														26.9745	-4.97112	26.9745	48.0289
														26.9949	15.1311	26.9949	19.1311
														27.0153	-25.7676	27.0153	19.2324
														27.0357	-16.6673	27.0357	46.3327
														27.0561	-24.5678	27.0561	21.4322
														27.0765	-30.4692	27.0765	27.5308
														27.0969	-15.3716	27.0969	0.62837
														27.1173	-12.2749	27.1173	26.7251
														27.1378	-29.1791	27.1378	7.82085
														27.1581	-7.08434	27.1581	16.9157
														27.1786	-19.9904	27.1786	7.00958
														27.199	-34.8975	27.199	7.10249
														27.2194	-20.8055	27.2194	28.1945
														27.2398	-38.7145	27.2398	12.2855
														27.2602	-7.62449	27.2602	0.37551
														27.2806	-16.5354	27.2806	-3.53539
														27.301	-38.4473	27.301	20.5527
														27.3214	-21.3603	27.3214	-0.36025
														27.3418	-30.2741	27.3418	14.7259
														27.3622	-6.18903	27.3622	-6.18903
														27.3826	-23.1049	27.3826	13.8951
														27.403	-18.0218	27.403	17.9782
														27.4234	-19.9397	27.4234	16.0603
														27.4438	-20.8586	27.4438	-6.85863
														27.4642	-23.7785	27.4642	-7.77848
														27.4846	-13.6993	27.4846	12.3007
														27.505	-10.6212	27.505	-18.6212
														27.5254	-10.5439	27.5254	2.45609
														27.5458	-34.4676	27.5458	8.53235
														27.5662	-25.3923	27.5662	-13.3923
														27.5866	-23.3179	27.5866	-12.3179
														27.607	-18.2445	27.607	3.7555
														27.6274	-38.172	27.6274	4.82801
														27.6478	-19.1004	27.6478	-11.1004
														27.6682	-20.0297	27.6682	-1.0297
														27.6886	-33.9599	27.6886	7.0401
														27.7091	-30.891	27.7091	23.109
														27.7294	-6.82308	27.7294	-2.82308
														27.7498	-18.756	27.7498	-4.756
														27.7703	-7.68977	27.7703	1.31023
														27.7907	-21.6244	27.7907	-6.62445
														27.8111	-19.56	27.8111	10.44
														27.8315	-40.4964	27.8315	3.50363
														27.8519	-26.4336	27.8519	8.56636
														27.8723	-26.3717	27.8723	-10.3717
														27.8927	-24.3107	27.8927	-9.31067
														27.9131	-35.2505	27.9131	10.7495
														27.9335	-27.1911	27.9335	-1.19105
														27.9539	-26.1325	27.9539	-1.13249
														27.9743	-28.0747	27.9743	-28.0747
														27.9947	-25.0178	27.9947	4.98223
														28.0151	-4.96163	28.0151	11.0384
														28.0355	-15.9063	28.0355	22.0937
														28.0559	-35.8517	28.0559	-11.8517
														28.0763	-6.79794	28.0763	-2.79794
														28.0967	-26.7449	28.0967	5.25506
														28.1171	-21.6927	28.1171	0.30732
														28.1375	-20.6412	28.1375	-8.64122
														28.1579	-37.5905	28.1579	-13.5905
														28.1783	-20.5405	28.1783	5.45949
														28.1987	-19.4913	28.1987	-24.4913
														28.2191	-22.4428	28.2191	10.5572
														28.2395	-15.395	28.2395	24.605
														28.2599	-51.348	28.2599	-0.34798
														28.2803	-24.3016	28.2803	-6.30163
														28.3008	-34.256	28.3008	-4.25602
														28.3211	-27.2111	28.3211	32.7889
														28.3416	-10.1669	28.3416	-3.16686
														28.362	-2.12333	28.362	6.87667
														28.3824	-5.08048	28.3824	15.9195
														28.4028	-14.0383	28.4028	37.9617
														28.4232	-21.9968	28.4232	-1.99678
														28.4436	-0.95594	28.4436	-5.95594
														28.464	-28.9157	28.464	3.08427
														28.4844	-15.8762	28.4844	4.12381
														28.5048	-30.8373	28.5048	18.1627
														28.5252	-22.799	28.5252	19.201
														28.5456	-12.7614	28.5456	21.2386
														28.566	-27.7244	28.566	25.2756
														28.5864	-17.6879	28.5864	32.3121
														28.6068	-14.6521	28.6068	20.3479
														28.6272	-5.61695	28.6272	35.383
														28.6476	9.41766	28.6476	19.4177
														28.668	-20.5483	28.668	27.4517
														28.6884	-25.5149	28.6884	17.4851
														28.7088	-23.482	28.7088	20.518
														28.7292	-18.4498	28.7292	51.5502
														28.7496	-9.41802	28.7496	7.58198
														28.77	2.61314	28.77	13.6131
														28.7904	-17.3562	28.7904	19.6438
														28.8108	-27.3262	28.8108	17.6738
														28.8312	-24.2966	28.8312	7.70339
														28.8516	-14.2676	28.8516	8.7324
														28.872	-29.2391	28.872	8.76089
														28.8925	-25.2111	28.8925	-3.21112
														28.9128	0.81635	28.9128	-4.18365
														28.9333	-10.1567	28.9333	3.84332
														28.9537	-36.1302	28.9537	-18.1302
														28.9741	-24.1042	28.9741	-14.1042
														28.9945	-39.0787	28.9945	-2.07871
														29.0149	-26.0537	29.0149	6.94632
														29.0353	-25.0291	29.0353	10.9709
														29.0557	-35.005	29.0557	32.995
														29.0761	-26.9814	29.0761	41.0186
														29.0965	-13.9582	29.0965	12.0418
														29.1169	-20.9354	29.1169	28.0646
														29.1373	-30.9131	29.1373	10.0869
														29.1577	-15.8912	29.1577	-4.89123
														29.1781	-22.8697	29.1781	14.1303
														29.1985	-33.8487	29.1985	8.1513
														29.2189	17.1719	29.2189	6.17194
														29.2393	-24.8078	29.2393	37.1922
														29.2597	-11.788	29.2597	18.212
														29.2801	-37.7685	29.2801	15.2315
														29.3005	-31.7494	29.3005	20.2506
														29.3209	-30.7307	29.3209	5.26928
														29.3413	-36.7124	29.3413	36.2876
														29.3617	-26.6944	29.3617	35.3056
														29.3821	-16.6768	29.3821	44.3232
														29.4025	1.34048	29.4025	34.3405
														29.4229	-5.6426	29.4229	69.3574
														29.4433	-0.62601	29.4433	49.374
														29.4638	-7.60974	29.4638	70.3903
														29.4841	-2.5938	29.4841	70.4062
														29.5045	10.4218	29.5045	83.4218
														29.525	27.4371	29.525	106.437
														29.5454	-1.54784	29.5454	128.452
														29.5658	21.4669	29.5658	118.467
														29.5862	21.4813	29.5862	131.481
														29.6066	32.4955	29.6066	163.495
														29.627	26.5093	29.627	173.509
														29.6474	7.52295	29.6474	124.523
														29.6678	19.5363	29.6678	140.536
														29.6882	34.5494	29.6882	123.549
														29.7086	-15.4378	29.7086	134.562
														29.729	22.5748	29.729	132.575
														29.7494	26.5872	29.7494	106.587
														29.7698	-5.40066	29.7698	88.5993
														29.7902	4.61125	29.7902	74.6112
														29.8106	8.62295	29.8106	65.623
														29.831	-31.3656	29.831	64.6344
														29.8514	-22.3543	29.8514	50.6457
														29.8718	-11.3432	29.8718	25.6568
														29.8922	-15.3323	29.8922	42.6677
														29.9126	-20.3215	29.9126	32.6784
														29.933	-23.311	29.933	21.689
														29.9534	-44.3006	29.9534	13.6994
														29.9738	-22.2904	29.9738	10.7096
														29.9942	-10.2803	29.9942	9.71967
														30.0146	-29.2704	30.0146	13.7296
														30.035	-36.2606	30.035	2.73935
														30.0555	-3.25101	30.0555	13.749
														30.0758	-12.2415	30.0758	19.7585
														30.0963	-30.2321	30.0963	11.7679
														30.1167	1.77716	30.1167	6.77716
														30.1371	-38.2137	30.1371	-1.21367
														30.1575	-47.2046	30.1575	0.79539
														30.1779	-17.1956	30.1779	20.8044
														30.1983	-33.1868	30.1983	-5.18677
														30.2187	-14.178	30.2187	14.822
														30.2391	-28.1693	30.2391	45.8308
														30.2595	-40.1606	30.2595	35.8394
														30.2799	-31.152	30.2799	-0.15201
														30.3003	-16.1435	30.3003	25.8565
														30.3207	-16.135	30.3207	42.865
														30.3411	-16.1265	30.3411	52.8735
														30.3615	-32.1181	30.3615	33.8819
														30.3819	-13.1097	30.3819	25.8903
														30.4023	-1.10138	30.4023	56.8986
														30.4227	10.907	30.4227	61.907
														30.4431	-23.0847	30.4431	52.9153
														30.4635	-32.0764	30.4635	77.9236
														30.4839	1.93197	30.4839	68.932
														30.5043	-9.05968	30.5043	102.94
														30.5247	-9.05131	30.5247	85.9487
														30.5451	-5.04291	30.5451	79.9571
														30.5655	-6.03449	30.5655	101.966
														30.5859	0.97398	30.5859	81.974
														30.6063	0.98248	30.6063	124.982
														30.6267	1.99104	30.6267	51.991
														30.6471	0.99966	30.6471	70.9997
														30.6675	-5.99166	30.6675	71.0083
														30.688	-12.9829	30.688	63.0171
														30.7084	-30.9741	30.7084	56.0259
														30.7288	-22.9652	30.7288	51.0348
														30.7492	-12.9561	30.7492	45.0438
														30.7696	-29.947	30.7696	30.053
														30.79	-20.9378	30.79	11.0622
														30.8104	-23.9285	30.8104	39.0715
														30.8308	-31.9191	30.8308	22.0809
														30.8512	-25.9095	30.8512	-6.9095
														30.8716	-12.8998	30.8716	21.1002
														30.892	-29.89	30.892	14.11
														30.9124	-9.87999	30.9124	-9.87999
														30.9328	-29.8699	30.9328	16.1301
														30.9532	-46.8596	30.9532	5.14043
														30.9736	-20.8491	30.9736	21.1509
														30.994	-43.8385	30.994	-1.83849
														31.0144	-20.8277	31.0144	40.1723
														31.0348	-13.8167	31.0348	0.1833
														31.0552	-42.8055	31.0552	-5.80552
														31.0756	-33.7941	31.0756	-7.79414
														31.096	-4.78256	31.096	11.2174
														31.1164	-2.77076	31.1164	18.2292
														31.1368	-27.7587	31.1368	28.2413
														31.1572	-24.7465	31.1572	25.2535
														31.1776	-30.734	31.1776	10.266
														31.198	-40.7213	31.198	12.2787
														31.2184	-14.7084	31.2184	8.29161
														31.2388	-27.6952	31.2388	30.3048
														31.2593	-10.6817	31.2593	-5.68173
														31.2797	-29.668	31.2797	32.332
														31.3001	-32.654	31.3001	24.346
														31.3205	-27.6397	31.3205	40.3603
														31.3409	-29.6252	31.3409	64.3748
														31.3613	-37.6103	31.3613	42.3897
														31.3817	-32.5952	31.3817	57.4048
														31.4021	-12.5797	31.4021	33.4203
														31.4225	-16.5639	31.4225	57.4361
														31.4429	-2.54787	31.4429	78.4521
														31.4633	-9.53147	31.4633	54.4685
														31.4837	-12.5147	31.4837	104.485
														31.5041	-22.4977	31.5041	69.5024
														31.5245	2.51978	31.5245	49.5198
														31.5449	-27.4625	31.5449	60.5376
														31.5653	-19.4443	31.5653	40.5557
														31.5857	-24.4258	31.5857	48.5742
														31.6061	-27.4069	31.6061	43.593
														31.6265	-16.3877	31.6265	35.6123
														31.6469	-18.3681	31.6469	23.6319
														31.6673	-27.3481	31.6673	27.6519
														31.6877	-13.3276	31.6877	7.67236
														31.7081	-32.3068	31.7081	6.69319
														31.7285	-30.2856	31.7285	17.7144
														31.7489	-29.2639	31.7489	25.7361
														31.7693	-29.2418	31.7693	6.75816
														31.7897	-20.2193	31.7897	17.7807
														31.8101	-42.1964	31.8101	6.80361
														31.8305	-21.173	31.8305	12.827
														31.851	-42.1491	31.851	20.8509
														31.8713	-37.1249	31.8713	21.8752
														31.8918	-10.1001	31.8918	0.89992
														31.9122	-28.0748	31.9122	-15.0748
														31.9326	-22.0491	31.9326	-6.04912
														31.953	-36.0229	31.953	-17.0229
														31.9734	-33.9962	31.9734	-10.9962
														31.9938	-31.969	31.9938	-5.96904
														32.0142	-41.9413	32.0142	-2.94135
														32.0346	-41.9132	32.0346	10.0869
														32.055	-39.8844	32.055	9.11557
														32.0754	-39.8552	32.0754	-7.85517
														32.0958	-19.8254	32.0958	28.1746
														32.1162	-41.7951	32.1162	14.2049
														32.1366	-23.7642	32.1366	13.2358
														32.157	-38.7328	32.157	12.2672
														32.1774	-13.7008	32.1774	42.2992
														32.1978	-44.6683	32.1978	57.3317
														32.2182	-10.6352	32.2182	35.3648
														32.2386	-14.6015	32.2386	33.3985
														32.259	-23.5672	32.259	43.4328
														32.2794	-13.5324	32.2794	80.4676
														32.2998	-19.4969	32.2998	74.5031
														32.3202	-14.4608	32.3202	66.5392
														32.3406	-4.42416	32.3406	117.576
														32.361	-10.3869	32.361	66.6132
														32.3814	-20.3489	32.3814	97.6511
														32.4018	-12.3104	32.4018	66.6896
														32.4222	-9.2712	32.4222	47.7288
														32.4427	-12.2314	32.4427	72.7686
														32.4631	-12.1909	32.4631	63.8091
														32.4835	-20.1497	32.4835	48.8503
														32.5039	-26.1079	32.5039	35.8921
														32.5243	-25.0655	32.5243	36.9345
														32.5447	-34.0223	32.5447	29.9777
														32.5651	-25.9785	32.5651	25.0215
														32.5855	-24.9339	32.5855	30.0661
														32.6059	-33.8887	32.6059	34.1113
														32.6263	-42.8428	32.6263	29.1572
														32.6467	-19.7961	32.6467	-1.79611
														32.6671	-28.7488	32.6671	-9.74875
														32.6875	-6.70067	32.6875	18.2993
														32.7079	-35.6518	32.7079	-22.6518
														32.7283	-38.6023	32.7283	9.39772
														32.7487	-35.552	32.7487	-9.55199
														32.7691	-45.5009	32.7691	7.49908
														32.7895	-55.4491	32.7895	-19.4491
														32.8099	-49.3965	32.8099	8.60345
														32.8303	-16.3432	32.8303	-21.3432
														32.8507	-22.2891	32.8507	-18.2891
														32.8711	-18.2342	32.8711	-16.2342
														32.8915	-23.1785	32.8915	-9.17845
														32.9119	-37.122	32.9119	2.87804
														32.9323	-46.0647	32.9323	-18.0647
														32.9527	-53.0065	32.9527	-1.00653
														32.9731	-54.9476	32.9731	3.0524
														32.9935	-45.8879	32.9935	-6.88786
														33.014	-30.8272	33.014	-3.82725
														33.0344	-40.7658	33.0344	-18.7658
														33.0548	-53.7035	33.0548	-14.7035
														33.0752	-38.6404	33.0752	-12.6404
														33.0956	-7.57646	33.0956	9.42354
														33.116	-29.5116	33.116	-15.5116
														33.1364	-30.4459	33.1364	10.5541
														33.1568	-37.3793	33.1568	17.6207
														33.1772	-32.3118	33.1772	-2.3118
														33.1976	-36.2434	33.1976	-2.24344
														33.218	-38.1742	33.218	-15.1742
														33.2384	-25.104	33.2384	-17.104
														33.2588	-36.0329	33.2588	6.96709
														33.2792	-35.9609	33.2792	4.03908
														33.2996	-32.888	33.2996	3.11202
														33.32	-34.8142	33.32	-5.81416
														33.3404	-36.7394	33.3404	-4.73943
														33.3608	-42.6638	33.3608	-9.66377
														33.3812	-34.5873	33.3812	-17.5873
														33.4016	-21.5099	33.4016	-19.5099
														33.422	-32.4316	33.422	-34.4316
														33.4424	-37.3524	33.4424	-9.35244
														33.4628	-49.2724	33.4628	-21.2724
														33.4832	-30.1916	33.4832	-13.1916
														33.5036	-16.1099	33.5036	-22.1099
														33.524	-56.0273	33.524	-7.02735
														33.5444	-37.944	33.5444	-13.944
														33.5648	-48.8599	33.5648	-33.8599
														33.5853	-40.7749	33.5853	0.22514
														33.6056	-28.6891	33.6056	17.3109
														33.626	-38.6025	33.626	3.39746
														33.6465	-23.5151	33.6465	-9.51515
														33.6669	-35.427	33.6669	-21.427
														33.6873	-37.3381	33.6873	-7.33814
														33.7077	-44.2484	33.7077	-23.2484
														33.7281	-37.158	33.7281	12.842
														33.7485	-44.0669	33.7485	-27.0669
														33.7689	-36.975	33.7689	-4.97499
														33.7893	-35.8823	33.7893	-21.8823
														33.8097	-52.789	33.8097	-2.78898
														33.8301	-22.6949	33.8301	-6.69487
														33.8505	-38.6001	33.8505	-19.6001
														33.8709	-16.5046	33.8709	1.49536
														33.8913	-45.4084	33.8913	1.59157
														33.9117	-41.3116	33.9117	-1.31159
														33.9321	-19.214	33.9321	-1.21403
														33.9525	-41.1158	33.9525	14.8842
														33.9729	-20.017	33.9729	13.983
														33.9933	-41.9175	33.9933	22.0825
														34.0137	-27.8173	34.0137	12.1827
														34.0341	-56.7165	34.0341	10.2835
														34.0545	-26.6151	34.0545	3.38491
														34.0749	-17.5131	34.0749	14.4869
														34.0953	-13.4104	34.0953	-5.41044
														34.1157	-11.3072	34.1157	2.6928
														34.1361	-29.2033	34.1361	20.7967
														34.1565	-3.09889	34.1565	18.9011
														34.1769	-45.9939	34.1769	1.00612
														34.1974	-38.8883	34.1974	2.11174
														34.2178	-45.7821	34.2178	0.21789
														34.2381	-20.6754	34.2381	2.32459
														34.2586	-39.5681	34.2586	5.43189
														34.279	-25.4603	34.279	0.53967
														34.2994	-21.3519	34.2994	-8.35195
														34.3198	-27.2431	34.3198	-2.2431
														34.3402	-17.1337	34.3402	0.86626
														34.3606	-21.0238	34.3606	5.97619
														34.381	-33.9134	34.381	-26.9134
														34.4014	-55.8026	34.4014	8.19743
														34.4218	-28.6912	34.4218	-6.69116
														34.4422	-39.5793	34.4422	5.42068
														34.4626	-43.467	34.4626	2.53298
														34.483	-38.3542	34.483	-30.3542
														34.5034	-30.241	34.5034	-8.24098
														34.5238	-39.1273	34.5238	20.8727
														34.5442	-20.0131	34.5442	-1.01315
														34.5646	-30.8986	34.5646	4.10138
														34.585	-31.7837	34.585	15.2163
														34.6054	-39.6682	34.6054	-4.66823
														34.6258	-38.5525	34.6258	17.4475
														34.6462	-33.4363	34.6462	45.5637
														34.6666	-24.3196	34.6666	33.6804
														34.687	-31.2027	34.687	21.7973
														34.7074	-34.0854	34.7074	4.91464
														34.7278	-30.9676	34.7278	39.0324
														34.7482	-24.8496	34.7482	37.1504
														34.7687	-48.7311	34.7687	60.2689
														34.7891	-25.6123	34.7891	56.3877
														34.8094	-28.4932	34.8094	46.5067
														34.8299	-8.37378	34.8299	51.6262
														34.8503	9.74595	34.8503	54.746
														34.8707	-18.134	34.8707	70.866
														34.8911	-0.01359	34.8911	88.9864
														34.9115	4.10706	34.9115	81.1071
														34.9319	10.228	34.9319	77.228
														34.9523	-5.65073	34.9523	106.349
														34.9727	19.4708	34.9727	73.4708
														34.9931	-3.40749	34.9931	82.5925
														35.0135	-23.2854	35.0135	60.7146
														35.0339	-16.1632	35.0339	40.8368
														35.0543	-14.0407	35.0543	48.9593
														35.0747	-27.9179	35.0747	66.0821
														35.0951	-37.7949	35.0951	59.2051
														35.1155	-45.6717	35.1155	22.3283
														35.1359	-13.5483	35.1359	37.4517
														35.1563	-39.4247	35.1563	17.5753
														35.1767	-40.3008	35.1767	13.6991
														35.1971	-48.1769	35.1971	1.82311
														35.2175	-22.0527	35.2175	-0.05274
														35.2379	-8.92837	35.2379	8.07163
														35.2583	-23.8039	35.2583	10.1961
														35.2787	-31.6793	35.2787	-5.67926
														35.2991	-29.5544	35.2991	-4.55442
														35.3195	-45.4295	35.3195	-11.4295
														35.3399	-25.3045	35.3399	-4.30446
														35.3603	-35.1792	35.3603	-7.17923
														35.3807	-7.05394	35.3807	-15.0539
														35.4012	-27.9286	35.4012	-17.9286
														35.4216	-28.803	35.4216	1.197
														35.442	-29.6774	35.442	1.32258
														35.4624	-47.5517	35.4624	-13.5518
														35.4828	-26.426	35.4828	-4.42595
														35.5032	-30.3001	35.5032	14.6998
														35.5236	-30.1743	35.5236	-12.1743
														35.544	-44.0483	35.544	-21.0483
														35.5644	-32.9223	35.5644	-5.92234
														35.5848	-17.7963	35.5848	11.2037
														35.6052	-11.6702	35.6052	-6.67025
														35.6256	-29.5442	35.6256	-10.5442
														35.646	-35.4181	35.646	-5.41809
														35.6664	-25.292	35.6664	13.708
														35.6868	-34.166	35.6868	8.83403
														35.7072	-27.0399	35.7072	-17.0399
														35.7276	-29.9138	35.7276	5.08617
														35.748	-37.7878	35.748	-1.78783
														35.7684	-32.6618	35.7684	0.33819
														35.7888	-7.53589	35.7888	12.4641
														35.8092	-33.41	35.8092	-3.41002
														35.8296	-16.2841	35.8296	7.71586
														35.85	-44.1584	35.85	2.8416
														35.8704	-40.0327	35.8704	15.9673
														35.8908	-33.9071	35.8908	-19.9071
														35.9112	-34.7816	35.9112	-9.78158
														35.9316	-21.6562	35.9316	11.3438
														35.952	-20.5309	35.952	10.4691
														35.9725	-28.4057	35.9725	2.59435
														35.9928	-34.2806	35.9928	1.7194
														36.0133	-35.1556	36.0133	-5.15561
														36.0337	-29.0308	36.0337	-16.0308
														36.0541	-34.9061	36.0541	-11.9061
														36.0745	-20.7816	36.0745	-20.7816
														36.0949	-39.6573	36.0949	12.3427
														36.1153	-19.5331	36.1153	-22.5331
														36.1357	-32.4091	36.1357	0.59089
														36.1561	-12.2853	36.1561	-13.2853
														36.1765	-39.1617	36.1765	7.83835
														36.1969	-41.0382	36.1969	3.96175
														36.2173	-26.9151	36.2173	16.0849
														36.2377	-29.792	36.2377	9.20797
														36.2581	-32.6693	36.2581	-4.66928
														36.2785	-12.5468	36.2785	20.4532
														36.2989	-19.4245	36.2989	3.57552
														36.3193	-42.3024	36.3193	28.6976
														36.3397	-23.1806	36.3397	36.8194
														36.3601	-21.0591	36.3601	22.9409
														36.3805	-23.9378	36.3805	35.0622
														36.4009	-29.8169	36.4009	37.1831
														36.4213	-9.6962	36.4213	62.3038
														36.4417	11.4242	36.4417	42.4242
														36.4621	-9.4557	36.4621	72.5443
														36.4825	-12.3359	36.4825	37.6641
														36.5029	-14.2164	36.5029	37.7836
														36.5234	-3.09728	36.5234	55.9027
														36.5438	0.0215	36.5438	46.0215
														36.5641	-7.86007	36.5641	53.1399
														36.5846	-7.74199	36.5846	48.258
														36.605	-23.6242	36.605	51.3758
														36.6254	-3.50686	36.6254	42.4931
														36.6458	-19.3899	36.6458	47.6101
														36.6662	-26.2732	36.6662	48.7268
														36.6866	-10.157	36.6866	20.843
														36.707	-45.0412	36.707	8.95879
														36.7274	-7.92575	36.7274	23.0742
														36.7478	-25.8108	36.7478	25.1892
														36.7682	-28.6962	36.7682	18.3038
														36.7886	-27.582	36.7886	-1.582
														36.809	-12.4683	36.809	-4.46831
														36.8294	-13.3551	36.8294	28.6449
														36.8498	-28.2422	36.8498	-16.2422
														36.8702	-21.1299	36.8702	15.8701
														36.8906	-27.0179	36.8906	0.98206
														36.911	-31.9065	36.911	3.09345
														36.9314	-2.79565	36.9314	-0.79565
														36.9518	-24.6852	36.9518	16.3148
														36.9722	-30.5753	36.9722	1.42472
														36.9926	-25.4659	36.9926	1.53413
														37.013	-42.3569	37.013	5.64306
														37.0334	-13.2486	37.0334	-14.2486
														37.0538	-22.1408	37.0538	-2.14075
														37.0742	-22.0334	37.0742	-4.03341
														37.0946	-34.9267	37.0946	33.0733
														37.115	-14.8205	37.115	16.1795
														37.1354	-29.7148	37.1354	8.28518
														37.1559	-48.6098	37.1559	0.39022
														37.1763	-9.50531	37.1763	16.4947
														37.1967	-4.40139	37.1967	9.59861
														37.2171	4.70189	37.2171	44.7019
														37.2375	-19.1954	37.2375	24.8046
														37.2579	-15.0933	37.2579	37.9067
														37.2783	-32.9919	37.2783	37.0081
														37.2987	-26.891	37.2987	38.109
														37.3191	-15.7908	37.3191	13.2092
														37.3395	-31.6913	37.3395	22.3087
														37.3599	-9.59234	37.3599	29.4077
														37.3803	-27.4941	37.3803	48.5059
														37.4007	-20.3965	37.4007	3.60346
														37.4211	-18.2996	37.4211	8.70039
														37.4415	-5.2034	37.4415	13.7966
														37.4619	-39.1079	37.4619	-4.10788
														37.4823	-21.013	37.4823	-8.01302
														37.5027	-12.9189	37.5027	16.0811
														37.5231	-21.8255	37.5231	9.17449
														37.5435	-16.7328	37.5435	-0.73279
														37.5639	-28.6409	37.5639	-2.64085
														37.5843	-20.5496	37.5843	-2.54964
														37.6047	-36.4591	37.6047	7.54086
														37.6251	-29.3694	37.6251	-10.3694
														37.6455	-20.2805	37.6455	-4.28049
														37.6659	-23.1923	37.6659	5.80773
														37.6863	-28.1049	37.6863	-0.10487
														37.7067	-48.0183	37.7067	-7.01826
														37.7272	-27.9324	37.7272	-2.93239
														37.7475	-44.8474	37.7475	-2.84738
														37.768	-43.7631	37.768	15.2369
														37.7884	-19.6797	37.7884	11.3203
														37.8088	-30.5972	37.8088	-9.59716
														37.8292	-32.5154	37.8292	7.48461
														37.8496	-4.43449	37.8496	14.5655
														37.87	-20.3544	37.87	5.64555
														37.8904	-19.2752	37.8904	12.7248
														37.9108	-21.1969	37.9108	1.80311
														37.9312	-30.1194	37.9312	25.8806
														37.9516	-19.0428	37.9516	-5.04283
														37.972	-17.9671	37.972	20.0329
														37.9924	-16.8924	37.9924	-0.89235
														38.0128	-24.8184	38.0128	21.1816
														38.0332	-16.7455	38.0332	4.25454
														38.0536	-15.6734	38.0536	14.3266
														38.074	-24.6022	38.074	9.39776
														38.0944	-18.5321	38.0944	-0.53205
														38.1148	-24.4628	38.1148	13.5372
														38.1352	7.60553	38.1352	-2.39447
														38.1556	-14.3271	38.1556	11.6729
														38.176	-7.26076	38.176	21.7392
														38.1964	-14.1953	38.1964	-7.19533
														38.2168	-10.1309	38.2168	12.8691
														38.2372	14.9325	38.2372	3.93254
														38.2576	-5.00504	38.2576	-2.00504
														38.278	-15.9436	38.278	-18.9436
														38.2985	5.11682	38.2985	11.1168
														38.3188	-11.8238	38.3188	16.1762
														38.3392	-4.76545	38.3392	8.23455
														38.3597	1.29189	38.3597	10.2919
														38.3801	-8.65184	38.3801	9.34816
														38.4005	-9.59662	38.4005	2.40338
														38.4209	-25.5424	38.4209	0.45756
														38.4413	-15.4894	38.4413	-1.48936
														38.4617	-3.43735	38.4617	5.56265
														38.4821	-12.3864	38.4821	7.61357
														38.5025	-21.3366	38.5025	-1.33658
														38.5229	-15.2879	38.5229	16.7121
														38.5433	-34.2402	38.5433	13.7598
														38.5637	-15.1937	38.5637	-13.1937
														38.5841	-25.1483	38.5841	-14.1483
														38.6045	-21.1041	38.6045	-8.10407
														38.6249	-20.061	38.6249	5.93903
														38.6453	-37.019	38.6453	12.981
														38.6657	-13.9782	38.6657	7.0218
														38.6861	-30.9386	38.6861	12.0614
														38.7065	-20.9001	38.7065	26.0999
														38.7269	-20.8628	38.7269	16.1372
														38.7473	-24.8267	38.7473	26.1733
														38.7677	-18.7918	38.7677	25.2082
														38.7881	-22.7581	38.7881	13.2419
														38.8085	-23.7256	38.8085	20.2744
														38.8289	-6.69436	38.8289	18.3056
														38.8493	-15.6643	38.8493	17.3357
														38.8697	-11.6355	38.8697	24.3645
														38.8901	-20.608	38.8901	33.392
														38.9106	-39.5816	38.9106	0.41836
														38.931	-37.5566	38.931	27.4434
														38.9513	-42.5328	38.9513	-1.53281
														38.9718	-21.5103	38.9718	27.4897
														38.9922	-27.4891	38.9922	10.5109
														39.0126	-20.4691	39.0126	12.5308
														39.033	-20.4505	39.033	17.5495
														39.0534	-5.43318	39.0534	8.56682
														39.0738	-27.4172	39.0738	9.58284
														39.0942	-31.4025	39.0942	-3.40246
														39.1146	-33.3891	39.1146	-4.38908
														39.135	-32.377	39.135	7.62301
														39.1554	-33.3662	39.1554	17.6338
														39.1758	-42.3567	39.1758	-10.3567
														39.1962	-5.34853	39.1962	-7.34853
														39.2166	-32.3416	39.2166	-16.3416
														39.237	-18.336	39.237	-9.33598
														39.2574	-34.3316	39.2574	11.6684
														39.2778	-17.3285	39.2778	-7.32851
														39.2982	-23.3267	39.2982	-8.32667
														39.3186	-35.3261	39.3186	-12.3261
														39.339	-17.3268	39.339	1.67325
														39.3594	-33.3287	39.3594	7.67134
														39.3798	-25.3318	39.3798	-8.33181
														39.4002	-43.3362	39.4002	12.6638
														39.4206	-14.3418	39.4206	9.65821
														39.441	-14.3486	39.441	7.65139
														39.4614	-19.3566	39.4614	9.64335
														39.4819	-16.3659	39.4819	14.6341
														39.5022	-6.37636	39.5022	14.6236
														39.5226	-25.388	39.5226	5.61199
														39.5431	1.59914	39.5431	1.59914
														39.5635	-38.4149	39.5635	1.58511
														39.5839	-20.4301	39.5839	11.5699
														39.6043	-16.4465	39.6043	16.5535
														39.6247	-21.4641	39.6247	-17.4641
														39.6451	-22.4828	39.6451	8.51723
														39.6655	-15.5027	39.6655	5.49734
														39.6859	-35.5237	39.6859	0.47631
														39.7063	-41.5459	39.7063	2.45413
														39.7267	-26.5692	39.7267	11.4308
														39.7471	-33.5937	39.7471	15.4063
														39.7675	-41.6192	39.7675	3.38076
														39.7879	-49.646	39.7879	-12.646
														39.8083	-21.6738	39.8083	-14.6738
														39.8287	-30.7027	39.8287	-2.70274
														39.8491	-35.7328	39.8491	-6.73281
														39.8695	-17.764	39.8695	-20.764
														39.8899	-30.7962	39.8899	4.20379
														39.9103	-29.8296	39.9103	0.17044
														39.9307	-35.864	39.9307	-2.86399
														39.9511	-21.8995	39.9511	-0.89951
														39.9715	-26.9361	39.9715	-13.9361
														39.9919	-38.9737	39.9919	3.02627
														40.0123	-13.0125	40.0123	-15.0125
														40.0327	-33.0522	40.0327	4.94777
														40.0531	-44.093	40.0531	-7.09304
														40.0735	-15.1349	40.0735	-16.1349
														40.0939	-36.1778	40.0939	-7.17783
														40.1144	-30.2218	40.1144	-12.2218
														40.1348	-35.2668	40.1348	-20.2667
														40.1552	-28.3127	40.1552	5.68726
														40.1756	-36.3597	40.1756	-1.35974
														40.196	-33.4078	40.196	2.59222
														40.2164	-6.4568	40.2164	-9.4568
														40.2368	-27.5068	40.2368	-18.5068
														40.2572	-30.5579	40.2572	-6.55787
														40.2776	-34.6099	40.2776	-11.6099
														40.298	-15.6629	40.298	8.33714
														40.3184	-41.7169	40.3184	1.28314
														40.3388	-41.7718	40.3388	-13.7718
														40.3592	-33.8277	40.3592	-12.8277
														40.3796	-32.8846	40.3796	-2.88459
														40.4	-16.9424	40.4	4.05759
														40.4204	-40.0012	40.4204	-9.00121
														40.4408	-36.0609	40.4408	-18.0609
														40.4612	-28.1216	40.4612	-1.12158
														40.4816	-35.1832	40.4816	1.8168
														40.502	-29.2457	40.502	-9.24571
														40.5224	-37.3091	40.5224	-21.3091
														40.5428	-36.3735	40.5428	5.62648
														40.5632	-28.4388	40.5632	-25.4388
														40.5836	-34.5049	40.5836	-18.5049
														40.604	-36.572	40.604	-23.572
														40.6244	-28.64	40.6244	-28.64
														40.6448	-24.7088	40.6448	1.29117
														40.6652	-15.7785	40.6652	-12.7785
														40.6857	-32.8492	40.6857	-10.8492
														40.706	-34.9207	40.706	-24.9206
														40.7265	-32.993	40.7265	0.00698
														40.7469	-32.0662	40.7469	-10.0662
														40.7673	-26.1403	40.7673	-22.1403
														40.7877	-39.2152	40.7877	4.78481
														40.8081	-28.2909	40.8081	-16.2909
														40.8285	-43.3675	40.8285	0.63247
														40.8489	-38.4449	40.8489	-23.4449
														40.8693	-45.5232	40.8693	-10.5232
														40.8897	-26.6023	40.8897	-32.6022
														40.9101	-47.6821	40.9101	-18.6821
														40.9305	-43.7628	40.9305	-1.76277
														40.9509	-27.8443	40.9509	-13.8443
														40.9713	-40.9265	40.9713	-9.92655
														40.9917	-46.0096	40.9917	-19.0096
														41.0121	-40.0935	41.0121	-19.0935
														41.0325	-40.1781	41.0325	-12.1781
														41.0529	-25.2635	41.0529	-2.26352
														41.0733	-30.3497	41.0733	-24.3497
														41.0937	-28.4367	41.0937	-4.43666
														41.1141	-38.5243	41.1141	-6.52435
														41.1345	-28.6128	41.1345	-11.6128
														41.1549	-50.702	41.1549	-8.70202
														41.1753	-39.7919	41.1753	5.20806
														41.1957	-30.8826	41.1957	-4.88264
														41.2161	-49.974	41.2161	-13.974
														41.2365	-28.0662	41.2365	-29.0662
														41.257	-34.159	41.257	2.84098
														41.2773	-38.2526	41.2773	-20.2526
														41.2978	-42.3468	41.2978	-18.3468
														41.3182	-26.4418	41.3182	-20.4418
														41.3386	-39.5374	41.3386	14.4626
														41.359	-22.6338	41.359	-1.63378
														41.3794	-46.7308	41.3794	-35.7308
														41.3998	-34.8285	41.3998	-6.82854
														41.4202	-15.9269	41.4202	2.07309
														41.4406	-50.026	41.4406	-29.026
														41.461	-19.1257	41.461	7.87431
														41.4814	-34.226	41.4814	-7.22604
														41.5018	-44.3271	41.5018	-11.3271
														41.5222	-7.42874	41.5222	20.5713
														41.5426	-34.531	41.5426	-17.531
														41.563	-33.634	41.563	8.36601
														41.5834	-32.7375	41.5834	-0.73754
														41.6038	-34.8417	41.6038	9.1583
														41.6242	-32.9465	41.6242	-1.94653
														41.6446	-25.0519	41.6446	24.9481
														41.665	-9.15798	41.665	13.842
														41.6854	-31.2646	41.6854	16.7354
														41.7058	-35.3718	41.7058	0.62824
														41.7262	-26.4796	41.7262	13.5204
														41.7466	-25.5879	41.7466	10.4121
														41.767	-10.6969	41.767	17.3031
														41.7874	-24.8065	41.7874	2.19355
														41.8078	-24.9165	41.8078	35.0835
														41.8282	-15.0272	41.8282	3.97285
														41.8486	-29.1384	41.8486	-8.13839
														41.8691	-36.2501	41.8691	9.74988
														41.8894	-31.3624	41.8894	19.6376
														41.9099	-39.4753	41.9099	-11.4753
														41.9303	-38.5886	41.9303	-8.58861
														41.9507	-42.7025	41.9507	11.2975
														41.9711	-39.8169	41.9711	8.18308
														41.9915	-30.9318	41.9915	-16.9318
														42.0119	-41.0472	42.0119	-4.04723
														42.0323	-46.1632	42.0323	-6.1632
														42.0527	-37.2796	42.0527	12.7204
														42.0731	-48.3966	42.0731	3.60342
														42.0935	-25.514	42.0935	-17.514
														42.1139	-49.6318	42.1139	0.36816
														42.1343	-40.7502	42.1343	12.2498
														42.1547	-48.8691	42.1547	-16.8691
														42.1751	-44.9883	42.1751	-3.98833
														42.1955	-26.1081	42.1955	-12.1081
														42.2159	-39.2283	42.2159	5.77169
														42.2363	-28.3489	42.2363	-1.34894
														42.2567	-37.4701	42.2567	-12.4701
														42.2771	-39.5916	42.2771	-1.59159
														42.2975	-39.7135	42.2975	-0.71352
														42.3179	-33.8359	42.3179	-20.836
														42.3383	-39.9587	42.3383	4.04127
														42.3587	-33.0819	42.3587	3.91808
														42.3791	-43.2056	42.3791	0.79442
														42.3995	-44.3296	42.3995	-6.32958
														42.4199	-22.454	42.4199	-3.45398
														42.4404	-50.5788	42.4404	-10.5788
														42.4607	-57.704	42.4607	1.296
														42.4811	-37.8295	42.4811	9.17045
														42.5016	-35.9555	42.5016	-21.9555
														42.522	-17.0818	42.522	-26.0818
														42.5424	-43.2085	42.5424	-17.2085
														42.5628	-44.3355	42.5628	6.66446
														42.5832	-45.4629	42.5832	-14.4629
														42.6036	-38.5907	42.6036	-23.5907
														42.624	-47.7187	42.624	-15.7187
														42.6444	-46.8471	42.6444	-10.8471
														42.6648	-37.9758	42.6648	-12.9758
														42.6852	-47.1049	42.6852	-2.10487
														42.7056	-32.2342	42.7056	-11.2342
														42.726	-30.3639	42.726	-29.3639
														42.7464	-22.4939	42.7464	-21.4939
														42.7668	-49.6241	42.7668	-35.6241
														42.7872	-42.7548	42.7872	-14.7547
														42.8076	-30.8856	42.8076	-2.88559
														42.828	-44.0167	42.828	-15.0167
														42.8484	-51.1482	42.8484	-26.1482
														42.8688	-33.2799	42.8688	-6.27985
														42.8892	-34.4118	42.8892	5.58822
														42.9096	-44.544	42.9096	-8.54404
														42.93	-41.6765	42.93	-6.67649
														42.9504	-36.8092	42.9504	-11.8092
														42.9708	-33.9422	42.9708	3.05781
														42.9912	-32.0754	42.9912	0.92463
														43.0117	-27.2089	43.0117	0.79115
														43.032	-33.3425	43.032	-0.34248
														43.0525	-53.4763	43.0525	8.52366
														43.0729	-40.6105	43.0729	-27.6105
														43.0933	-36.7448	43.0933	15.2553
														43.1137	-34.8792	43.1137	-9.87924
														43.1341	-53.014	43.1341	3.98602
														43.1545	-29.1489	43.1545	7.85114
														43.1749	-26.2839	43.1749	-1.28392
														43.1953	-31.4192	43.1953	-8.41916
														43.2157	-35.5546	43.2157	-3.55464
														43.2361	-19.6902	43.2361	-2.69022
														43.2565	-64.826	43.2565	4.17403
														43.2769	-34.962	43.2769	-21.962
														43.2973	-36.098	43.2973	-1.09801
														43.3177	-49.2342	43.3177	-23.2342
														43.3381	-31.3706	43.3381	-23.3706
														43.3585	-40.5071	43.3585	-28.5071
														43.3789	-38.6438	43.3789	-25.6438
														43.3993	-60.7805	43.3993	-21.7805
														43.4197	-31.9174	43.4197	9.08255
														43.4401	-34.0544	43.4401	-9.05442
														43.4605	-46.1915	43.4605	11.8085
														43.4809	-49.3287	43.4809	-20.3287
														43.5013	-54.466	43.5013	-14.466
														43.5217	-57.6034	43.5217	-47.6034
														43.5421	-46.7408	43.5421	4.25917
														43.5625	-53.8784	43.5625	-27.8784
														43.5829	-53.016	43.5829	-24.016
														43.6033	-42.1537	43.6033	-29.1537
														43.6238	-41.2915	43.6238	-15.2915
														43.6442	-44.4293	43.6442	-3.42929
														43.6645	-47.5671	43.6645	-16.5671
														43.685	-36.7051	43.685	-28.7051
														43.7054	-50.843	43.7054	-18.843
														43.7258	-49.981	43.7258	-28.981
														43.7462	-51.119	43.7462	-31.119
														43.7666	-40.257	43.7666	-8.25703
														43.787	-54.3951	43.787	-20.3951
														43.8074	-60.5332	43.8074	-7.53316
														43.8278	-53.6712	43.8278	-15.6712
														43.8482	-70.8093	43.8482	-8.80931
														43.8686	-43.9473	43.8686	-17.9473
														43.889	-62.0854	43.889	-17.0854
														43.9094	-51.2234	43.9094	-27.2234
														43.9298	-41.3614	43.9298	-15.3614
														43.9502	-35.4994	43.9502	-30.4994
														43.9706	-36.6374	43.9706	-10.6374
														43.991	-48.7753	43.991	-26.7753
														44.0114	-56.9131	44.0114	-22.9131
														44.0318	-40.051	44.0318	-23.051
														44.0522	-40.1887	44.0522	-27.1887
														44.0726	-44.3264	44.0726	-19.3264
														44.093	-49.464	44.093	-27.464
														44.1134	-56.6016	44.1134	-30.6016
														44.1338	-38.739	44.1338	-18.739
														44.1542	-50.8764	44.1542	-23.8764
														44.1746	-51.0137	44.1746	-20.0137
														44.195	-34.1509	44.195	-18.1509
														44.2154	-44.288	44.2154	-21.288
														44.2358	-69.425	44.2358	-14.425
														44.2563	-48.5619	44.2563	7.43808
														44.2767	-26.6987	44.2767	-18.6987
														44.2971	-46.8353	44.2971	-0.83527
														44.3175	-37.9718	44.3175	0.02818
														44.3379	-57.1082	44.3379	-3.10816
														44.3583	-43.2444	44.3583	-16.2444
														44.3787	-30.3805	44.3787	-3.38049
														44.3991	-39.5164	44.3991	5.4836
														44.4195	-47.6521	44.4195	-15.6522
														44.4399	-48.7878	44.4399	-10.7878
														44.4603	-23.9232	44.4603	9.07679
														44.4807	-49.0585	44.4807	2.94155
														44.5011	-45.1936	44.5011	-16.1936
														44.5215	-25.3284	44.5215	-6.32844
														44.5419	-39.4631	44.5419	-5.46312
														44.5623	-46.5977	44.5623	-14.5977
														44.5827	-34.7319	44.5827	-9.73194
														44.6031	-35.866	44.6031	0.13399
														44.6235	-61.9999	44.6235	6.76325e-05
														44.6439	-48.1336	44.6439	-18.1336
														44.6643	-49.267	44.6643	-38.267
														44.6847	-47.4002	44.6847	-27.4002
														44.7051	-56.5331	44.7051	-8.53315
														44.7255	-55.6659	44.7255	-13.6659
														44.7459	-54.7984	44.7459	-19.7984
														44.7663	-39.9305	44.7663	-23.9306
														44.7867	-49.0626	44.7867	-25.0626
														44.8072	-67.1942	44.8072	-16.1942
														44.8276	-54.3256	44.8276	-18.3256
														44.848	-52.4568	44.848	-19.4568
														44.8684	-55.5876	44.8684	-38.5876
														44.8888	-64.7182	44.8888	-19.7182
														44.9092	-39.8485	44.9092	-39.8485
														44.9296	-36.9784	44.9296	0.02156
														44.95	-48.1081	44.95	-5.10809
														44.9704	-46.2375	44.9704	-31.2375
														44.9908	-56.3665	44.9908	-29.3665
														45.0112	-38.4952	45.0112	-10.4952
														45.0316	-37.6236	45.0316	-13.6236
														45.052	-54.7517	45.052	-12.7517
														45.0724	-65.8794	45.0724	-29.8794
														45.0928	-43.0068	45.0928	-10.0068
														45.1132	-55.1338	45.1132	-25.1338
														45.1336	-39.2605	45.1336	-22.2605
														45.154	-51.3868	45.154	-33.3868
														45.1744	-67.5127	45.1744	-3.51271
														45.1948	-43.6383	45.1948	-25.6383
														45.2152	-51.7635	45.2152	-18.7635
														45.2356	-54.8883	45.2356	-10.8883
														45.256	-46.0127	45.256	-17.0127
														45.2764	-59.1367	45.2764	-28.1367
														45.2968	-56.2603	45.2968	-26.2603
														45.3172	-55.3836	45.3172	-29.3836
														45.3376	-53.5063	45.3376	-13.5063
														45.358	-58.6287	45.358	-27.6287
														45.3784	-55.7506	45.3784	-6.75063
														45.3989	-37.8722	45.3989	-30.8722
														45.4192	-41.9933	45.4192	-36.9933
														45.4397	-52.1139	45.4397	-15.1139
														45.4601	-62.2341	45.4601	-11.2341
														45.4805	-58.3539	45.4805	-23.3539
														45.5009	-56.4732	45.5009	-27.4732
														45.5213	-55.592	45.5213	-51.592
														45.5417	-44.7103	45.5417	-11.7103
														45.5621	-48.8283	45.5621	-28.8283
														45.5825	-57.9456	45.5825	-35.9456
														45.6029	-53.0626	45.6029	-20.0626
														45.6233	-49.179	45.6233	-33.179
														45.6437	-55.2949	45.6437	-21.2949
														45.6641	-44.4104	45.6641	-36.4104
														45.6845	-42.5253	45.6845	-23.5253
														45.7049	-42.6397	45.7049	-8.63966
														45.7253	-30.7535	45.7253	-18.7535
														45.7457	-50.8669	45.7457	-15.8669
[truncated: 2,169 more rows]

## Sheet: Fig.3
Fig.3b										Fig.3e
Time	0.5 h	1 h	2 h	4 h							PBS	Lipo@EGFP	MZH@EGFP
Pearson's coefficient	0.76	0.84	0.86	0.59						MFI	14	253	227
	0.73	0.82	0.86	0.57							28	244	221
	0.79	0.8	0.84	0.66							17	246	237
Fig.3h

## Sheet: Fig.4
Fig.4a										Fig.4c
Methionine consumption(%)										Annexin v+（%）
Lipo	p@Lipo	pDNA	Zn2+	Mn2+	Zn2+/Mn2+	CMZH	PMZH			PBS	Lipo	P@Lipo	pDNA	Zn2+	Mn2+	Zn2+/Mn2+	CMZH	PMZH
97.28	78.6	100.12	88.24	84.12	74.29	75.43	62.13			53.6	47.76	38.75	52.17	44.27	36.82	28.75	29.52	23.2
96.43	79.9	98.14	89.55	83.88	75.82	76.52	61.24			52.91	48.82	38.99	50.36	39.92	39.88	26.59	28.76	24.96
95.23	81.9	98.33	90.28	85.67	77.14	78.13	59.64			54.14	49.11	40.19	55.68	43.18	41.07	31.17	30.46	25.84
Fig.4d										Fig.4e
Annexin v+（%）										TNF-a(pg/mL)
PBS	Lipo	P@Lipo	pDNA	Zn2+	Mn2+	Zn2+/Mn2+	CMZH	PMZH		PBS	Lipo	P@Lipo	pDNA	Zn2+	Mn2+	Zn2+/Mn2+	CMZH	PMZH
9.88	13.29	22.71	14.62	17.56	28.66	33.58	32.86	48.72		7.71	8.59	22.24	10.12	18.57	25.66	33.47	29.56	40.11
13.48	15.81	23.27	11.58	20.11	25.47	37.24	36.52	44.59		8.88	9.12	23.83	9.26	21.32	27.42	30.17	30.86	42.25
12.26	16.61	26.06	8.75	24.22	30.12	40.88	40.18	46.44		9.41	10.84	24.95	7.54	17.66	23.58	29.48	32.22	44.82
Fig.4g
Fig.4h					Fig.4i					Fig.4j
Relative protein expression					Annexin v+（%）					Annexin v+（%）
PBS	CMZH	PMZH			PBS	CMZH	PMZH			PBS	CMZH	PMZH
1.66	1.4	1.11			28.6	27.35	32.36			45.97	42.03	34.31
1.47	1.78	0.86			19.79	28.9	36.35			36.84	45.82	24.35
1.56	1.5	0.86			17.08	32.23	38.16			51.72	38.7	26.15
					23.3	34.3	41.8			40.94	32.8	22.03

## Sheet: Fig.5
Fig.5b							Fig.5c
Relative Rate of PE/FITC							Relative mtDNA Copy Number
PBS	ZIF-8@HA	MZH	CMZH	PMZH			PBS	ZIF-8@HA	MZH	CMZH	PMZH
4.05	2.91	1.67	1.46	0.86			1.03	2.86	3.38	3.44	3.78
5.67	4.65	2.3	1.63	0.98			1.04	2.96	3.55	3.68	3.68
4.71	3.84	2.32	1.89	0.84			0.93	2.75	3.24	3.15	3.87
Fig.5d
IFN-β
Fig.5e							Fig.5f
CXCL10							IFN-β
Relative mRNA levels							Relative mRNA levels
4h	8h	12h					4 h	8 h	12 h
2.15	4.85	6.01					3.3	6.03	8.44
2.36	4.69	6.13					3.16	6.13	8.31
2.22	4.74	5.88					3.33	6.56	7.8
Fig.5g
STING						IFN-β
MFI(a.u.)						MFI(a.u.)
pbs	ZIF-8@HA	MZH	CMZH	PMZH		pbs	ZIF-8@HA	MZH	CMZH	PMZH
82	93	172	191	248		80	118	211	237	261
91	99	186	215	256		84	126	214	245	274
85	107	181	217	261		85	124	221	248	278

## Sheet: Fig.6
Fig.6b						Fig.6c
							Mice Weight (g)
	Survival Rate(%)						PBS	ZIF-8@HA	MZH	PMZH
Time(day)	PBS	ZIF-8@HA	MZH	PMZH		0	22.66	23.6	24.94	22.69
30	90	100	100	100			23.86	25.64	25.76	24.06
36	80	100	100	100			24.66	26.04	23.79	25.38
40	80	100	100	100			25.28	27.67	28.35	25.99
42	60	100	90	100		3	23.3	22.14	21.59	21.6
44	60	100	90	100			23.99	24.76	22.7	22.49
46	30	80	90	100			24.62	25.86	24.68	23.93
48	10	80	70	100			25.69	26.13	25.52	24.62
50	10	50	70	100		6	19.87	20.76	21.76	20.89
52	10	50	60	80			22.44	23.97	22.69	23.24
54	10	30	40	80			23.86	24.9	24.39	25.97
56	10	30	40	70			25.88	27.22	27.93	27.3
58	0	20	30	70		9	20.67	21.58	21.77	24.1
60	0	20	30	70			20.97	22.97	23.7	24.39
							23.27	26.05	26.6	26.94
							23.83	28.01	27.73	26.7
Fig.6d	Volume					12	20.45	21.59	24.3	24.68
							23.02	21.84	23.4	25.64
	PBS	ZIF-8@HA	MZH	PMZH			23.8	23.43	25.73	26.94
Day(s)	93	88	94	76			24.43	23.81	26.13	28.42
3	99	84	79	95		14	19.52	20.5	23.09	23.28
	97	80	78	78			20.06	21.98	23.77	25.36
	90	84	83	78			22.07	23.46	25.54	26.27
	210	286	154	74			23.4	25.51	26.21	29.02
6	230	192	145	112
	276	173	124	84
	292	198	169	92
	488	342	182	68
9	524	244	166	131
	392	266	142	91
	366	295	184	98
	762	546	222	58
12	715	324	212	142
	520	344	176	97
	490	372	264	108
	1267.5	671	252	44
14	1008	452	320	147
	786.5	466	246	114
	845	412	310	115
Fig.6e						Fig.6g
TGI (%)						Tumor Weight (g)
	ZIF-8@HA	MZH	PMZH
PBS	21.6038	61.2264	90.4717			PBS	ZIF-8@HA	MZH	PMZH
-13.2075	18.7736	64.9057	79.9057			1.2	0.831	0.411	0.101
-6.60377	37.0755	69.5283	85.4717			1.13	0.861	0.372	0.213
7.54717	32.0755	67.8302	86.0377			0.98	0.667	0.323	0.154
12.2642						0.93	0.72	0.341	0.148

## Sheet: Fig.7
Fig.7a						Fig.7b						Fig.7c
PBS	ZIF-8@HA	MZH	PMZH			PBS	ZIF-8@HA	MZH	PMZH			PBS	ZIF-8@HA	MZH	PMZH
7.65	16.8	22.5	27.1			7.47	12.2	14.8	19.2			14.4	18.2	21.1	26.6
7.42	15.9	22.3	26			8.2	13.4	13.5	20.4			13.3	18.8	22.3	27.8
6.96	16.4	20.5	26.7			6.8	13.6	15.2	21.2			14.8	19.2	24.2	28.4
8	17.3	21.9	25.4			5.7	11.1	15.6	21.6			15.2	16.8	23.4	26.2
Fig.7d						Fig.7e						Fig.7f
TNF-α (pg/mL)						IL-6 (pg/mL)						Relative mRNA levels
PBS	ZIF-8@HA	MZH	PMZH			PBS	ZIF-8@HA	MZH	PMZH			PBS	ZIF-8@HA	MZH	PMZH
19.5	34.68	40.8	56.4			31.4762	89.0952	133.381	175.762			1.06	2.12	4.11	5.79
24.1	36.4	42.6	48.1			32.4286	70.5238	129.571	172.905			0.89	1.925	4.625	5.65
20.6	37.94	45.3	51.7			29.5714	78.1429	121.476	166.238			0.91	1.83	4.42	5.51
22.3	38.8	38.25	54.3			27.5	84.32	131.7	158.97			1.14	1.685	4.26	5.37
Fig.7g
Fig.7h
IFN-β					p-TBK1
Relative protein expression					Relative protein expression
PBS	ZIF-8@HA	MZH	PMZH		PBS	ZIF-8@HA	MZH	PMZH
0.559078	0.795552	0.709337	1.17202		0.30938	0.520008	0.786038	0.875718
0.655006	0.689422	0.658468	1.21137		0.302165	0.516254	0.625941	1.05535
0.62874	0.580846	1.08433	0.782827		0.266929	0.572383	0.687717	1.01422

## Sheet: Fig.8
Fig.8c						Fig.8d						Fig.8e
	Volume					Tumor Weight (g)						TGI (%)
Day(s)	PBS	ZIF-8@HA	MZH	PMZH		PBS	ZIF-8@HA	MZH	PMZH			PBS	ZIF-8@HA	MZH	PMZH
24	32.76	23.2	23.21	0		0.87	0.62	0.31	0.13			-10.4762	21.2698	60.6349	83.4921
	27.42	28.11	0	0		0.78	0.58	0.55	0.101			0.952381	26.3492	30.1587	87.1746
	34.23	29.32	0	0		0.68	0.75	0.29	0.154			13.6508	4.7619	63.1746	80.4444
	22.42	0	0	0		0.82	0.81	0.33				-4.12698	-2.85714	58.0952	100
27	69.24	86.32	29.88	32.18
	77.42	87.42	78.24	0
	89.32	76.3	27.89	0
	60.14	36.55	25.42	0
30	132.76	131.21	84.24	44.26
	147.42	128.42	128.42	27.86
	144.23	126.32	77.65	0
	112.42	87.24	65.32	0
33	217.24	242.12	120.21	55.32
	234.32	208.65	158.24	17.65
	326.82	268.32	97.24	31.22
	296.89	155.64	96.32	18.45
36	357.46	392.12	157.25	65.13
	386.43	338.65	209.25	23.44
	424.62	368.32	144.23	38.65
	569.65	295.64	138.25	8.32
39	596.24	542.32	196.24	78.42
	724.42	453.21	267.65	25.65
	677.62	577.28	177.62	43.21
	689.42	405.52	169.42	4.11
42	956	688.2	245	85.75
	912	564.4	318.5	27
	962	786.5	225	48
	886	563.5	221.92	0

## Sheet: Supplement Fig.2
Fig.2a				Fig.2b				Fig.2c				Fig.2d
Binding Energy	Intensity(a.u.)			Binding Energy	Intensity(a.u.)			Binding Energy	Intensity(a.u.)			MZ	PMZ
1202	68854.1			664.17	12231.9			1055.2	14660			10.36	10.19
1201	69285.3			664.1	11973.4			1055.1	14478.3			10.36	10.56
1200	68705.6			664.03	11767.6			1055	14645.8			8.15	8.88
1199	70701.8			663.96	12064.7			1054.9	14450.4
1198	71133.3			663.89	11986.5			1054.8	14592.1
1197	72036.1			663.82	12033.3			1054.7	14382.7
1196	69139.2			663.75	12050.7			1054.6	14672.9
1195	68814.9			663.68	12132.3			1054.5	14350.6
1194	69758.6			663.61	12162.5			1054.4	14291.1
1193	70669.8			663.54	12222.4			1054.3	14672
1192	69496.5			663.47	12226.9			1054.2	14716.8
1191	69325.4			663.4	11925.8			1054.1	14352.5
1190	69353.8			663.33	12199.2			1054	14541.7
1189	66965			663.26	11988.7			1053.9	14291.3
1188	67699.1			663.19	11830			1053.8	14088.5
1187	69277.5			663.12	12048.9			1053.7	14102.1
1186	67956.6			663.05	12335.2			1053.6	14174.9
1185	69624.2			662.98	12105.2			1053.5	14102.4
1184	68789.6			662.91	12300.3			1053.4	14202.8
1183	68023.5			662.84	12108.3			1053.3	14250.5
1182	68092.8			662.77	11673.2			1053.2	14334.1
1181	66019			662.7	12041.2			1053.1	13975.2
1180	67257.6			662.63	12196.1			1053	14114.2
1179	69515			662.56	12069.3			1052.9	14246.6
1178	68878.1			662.49	12016.5			1052.8	14531
1177	68617.6			662.42	11865.5			1052.7	14552.5
1176	68635.5			662.35	11817.8			1052.6	14170.3
1175	66616			662.28	11984.4			1052.5	14349.4
1174	69912.5			662.21	12010.9			1052.4	14433.2
1173	68417.7			662.14	12045.8			1052.3	14331.9
1172	67968.2			662.07	11987			1052.2	14504.3
1171	68014.4			662	12160.5			1052.1	14433.2
1170	69484.2			661.93	12040.3			1052	14307.8
1169	68479.1			661.86	11906.6			1051.9	14183.2
1168	67668			661.79	11930			1051.8	14545.5
1167	66973.6			661.72	11978.5			1051.7	14207.2
1166	68888.9			661.65	11764.4			1051.6	13850.7
1165	68816.4			661.58	11970.1			1051.5	14232.2
1164	68152.3			661.51	12143.2			1051.4	14415.6
1163	67856.3			661.44	11815.7			1051.3	14136.4
1162	69804.2			661.37	11800			1051.2	14323.8
1161	68141.9			661.3	12234.1			1051.1	14784
1160	68157.7			661.23	11979.3			1051	14414.5
1159	67854.8			661.16	11873.4			1050.9	14386.3
1158	69081.1			661.09	11633.9			1050.8	14074.8
1157	69990.2			661.02	11856.4			1050.7	14340.8
1156	68519.3			660.95	12013.8			1050.6	14454.8
1155	68517.5			660.88	12052.4			1050.5	14110.9
1154	68723.2			660.81	11982.9			1050.4	14155.9
1153	69783.2			660.74	11917.4			1050.3	14245.6
1152	66985.5			660.67	11763			1050.2	14130
1151	68055.8			660.6	11799.8			1050.1	14179.3
1150	68420.5			660.53	11495.2			1050	14699.4
1149	70020.6			660.46	11777.7			1049.9	14586.9
1148	69166.2			660.39	11924.7			1049.8	14501.5
1147	70641.8			660.32	12106.8			1049.7	14343.7
1146	70995.8			660.25	12042.5			1049.6	14230.5
1145	68455			660.18	12003.2			1049.5	14872.2
1144	67869.3			660.11	12219.4			1049.4	14618.4
1143	67178.4			660.04	11936.5			1049.3	14727.2
1142	68257.3			659.97	11948.3			1049.2	14642.8
1141	68000.3			659.9	11814.2			1049.1	14844.4
1140	68836			659.83	11830.5			1049	14763.3
1139	68167.8			659.76	11812.2			1048.9	14531.1
1138	68474			659.69	11851.8			1048.8	14829.2
1137	67984.6			659.62	12047.7			1048.7	15257.7
1136	67737.6			659.55	11779.2			1048.6	15231.7
1135	67457.4			659.48	11788.6			1048.5	15359.5
1134	66316.1			659.41	12036.2			1048.4	15273.4
1133	67967.1			659.34	11933.2			1048.3	15372.3
1132	68660.8			659.27	11887.5			1048.2	15759.5
1131	69051.7			659.2	12021.6			1048.1	15939.1
1130	67461.6			659.13	11719.1			1048	16041.1
1129	68996.5			659.06	12279.4			1047.9	16800.9
1128	70053.8			658.99	11820.4			1047.8	16012.1
1127	66953			658.92	11864.1			1047.7	16405.9
1126	67690.6			658.85	11983.9			1047.6	16327.5
1125	68725.1			658.78	11815.8			1047.5	16718.6
1124	69461.5			658.71	12001.9			1047.4	17071.1
1123	68085.1			658.64	11953.3			1047.3	17304.5
1122	68018.8			658.57	12016.7			1047.2	17425
1121	68120.7			658.5	11989.2			1047.1	17933.4
1120	65921.1			658.43	11808.9			1047	17992.2
1119	66198.2			658.36	11874.9			1046.9	18250.1
1118	66963.9			658.29	12058.6			1046.8	18500.1
1117	67525.3			658.22	12066.6			1046.7	18508.4
1116	67920.4			658.15	11987			1046.6	18138.9
1115	68601			658.08	11905.4			1046.5	18499.5
1114	67674.9			658.01	11950.3			1046.4	18690.8
1113	66478.8			657.94	11782.2			1046.3	18696.7
1112	67836.6			657.87	12110.5			1046.2	19197
1111	66550.2			657.8	11959.7			1046.1	18782.7
1110	67714.2			657.73	12082.4			1046	18954.7
1109	68718.8			657.66	11953.7			1045.9	18697.9
1108	68601			657.59	12023.2			1045.8	18979.2
1107	68985.8			657.52	11936.6			1045.7	18440.8
1106	66415.5			657.45	11938			1045.6	18820.8
1105	66138.5			657.38	11886.2			1045.5	18757.9
1104	69236.1			657.31	11974.7			1045.4	18449.9
1103	68109.2			657.24	11953.8			1045.3	18630.9
1102	68483.6			657.17	11865.2			1045.2	18340.3
1101	65240.4			657.1	11878.3			1045.1	17975.9
1100	67244.6			657.03	12035.7			1045	17914.3
1099	67316.8			656.96	12103.3			1044.9	17643.3
1098	69663.2			656.89	12122.8			1044.8	17831.2
1097	67264.5			656.82	11843.9			1044.7	17660.7
1096	66592.4			656.75	11782.7			1044.6	17656.3
1095	65584.2			656.68	11756			1044.5	17465.2
1094	66293.7			656.61	11841.5			1044.4	17389.4
1093	66793			656.54	12085.8			1044.3	16855.5
1092	66315			656.47	11919.5			1044.2	16513.3
1091	66443.5			656.4	11989.3			1044.1	16836.6
1090	66725.6			656.33	12126.1			1044	16340
1089	66694.9			656.26	11981.6			1043.9	16260
1088	66041.4			656.19	11749.6			1043.8	16098.1
1087	66071.3			656.12	11722.3			1043.7	15737.1
1086	65295			656.05	12037.2			1043.6	15492.5
1085	67580.5			655.98	12125.7			1043.5	15398.5
1084	64987.1			655.91	12024.4			1043.4	15190.2
1083	65298.3			655.84	11728.6			1043.3	14983.5
1082	66692.5			655.77	11972.6			1043.2	14906.9
1081	65750.4			655.7	11881.7			1043.1	14628.8
1080	65825.1			655.63	12026.9			1043	14709.4
1079	66287.3			655.56	11891.4			1042.9	14643.8
1078	65534.8			655.49	11844.6			1042.8	14612.5
1077	64203.8			655.42	11935.1			1042.7	14438.9
1076	66025.2			655.35	11789.9			1042.6	14733.4
1075	66699.3			655.28	12049.4			1042.5	14721.9
1074	66953.7			655.21	11673.4			1042.4	14383.6
1073	67477.6			655.14	11789.9			1042.3	14291.5
1072	71446.3			655.07	11825.3			1042.2	14250.7
1071	70025.6			655	11759.4			1042.1	13993.3
1070	67865.2			654.93	11539.8			1042	14360.5
1069	68713.1			654.86	11660.3			1041.9	14250.4
1068	66202.1			654.79	11696.7			1041.8	14318.1
1067	64949.9			654.72	11748.7			1041.7	14525.7
1066	66244.5			654.65	12016.2			1041.6	14411.5
1065	66444.1			654.58	11787.4			1041.5	14486.2
1064	66243.8			654.51	11832.9			1041.4	14589.5
1063	67637.2			654.44	11720.7			1041.3	14131.7
1062	67095.3			654.37	11675.7			1041.2	14169.5
1061	66596.2			654.3	11647.5			1041.1	14290.4
1060	66074.7			654.23	11833			1041	14028.8
1059	64334.5			654.16	11560.6			1040.9	14091.8
1058	64937.6			654.09	11650.2			1040.8	14012.3
1057	63624.7			654.02	11709.6			1040.7	14298.5
1056	65135.4			653.95	11574.8			1040.6	14208.8
1055	65410.1			653.88	11730.8			1040.5	14434
1054	65002.3			653.81	11698.7			1040.4	14233.9
1053	64694.4			653.74	11738			1040.3	14035.2
1052	61634.6			653.67	11915.9			1040.2	14208.2
1051	63069			653.6	11864.8			1040.1	13880.7
1050	63192.6			653.53	11534.6			1040	14184.1
1049	65294			653.46	11742.6			1039.9	14149.1
1048	68407.7			653.39	11420.7			1039.8	14083.9
1047	72918.6			653.32	11904.5			1039.7	13912.4
1046	79160.8			653.25	11779.3			1039.6	13731.5
1045	80811.9			653.18	11558.2			1039.5	14036.7
1044	75170.3			653.11	11476.1			1039.4	14065
1043	68815.8			653.04	11538.2			1039.3	14017.6
1042	64187.5			652.97	11673.1			1039.2	13993.5
1041	64275.8			652.9	11587			1039.1	14122.8
1040	62346.3			652.83	11224.3			1039	14143.1
1039	62837.7			652.76	11471.3			1038.9	13938
1038	62862.2			652.69	11425			1038.8	14221
1037	61694			652.62	11457.2			1038.7	13891.2
1036	61120.2			652.55	11642.3			1038.6	14197.2
1035	58706.1			652.48	11579			1038.5	13779.1
1034	58618.4			652.41	11342.6			1038.4	14048.6
1033	58560.8			652.34	11659			1038.3	13842.6
1032	58986.6			652.27	11251.4			1038.2	14172.4
1031	57972.1			652.2	11467.1			1038.1	13576.8
1030	58144.3			652.13	11381.7			1038	13541.1
1029	57894.1			652.06	11458.4			1037.9	13589.9
1028	56577.4			651.99	11302.8			1037.8	13704.3
1027	56456.5			651.92	11553.8			1037.7	13617.6
1026	58036.1			651.85	11464.3			1037.6	13348.4
1025	62234.6			651.78	11338.4			1037.5	13732.5
1024	71229.2			651.71	11315.3			1037.4	13559.9
1023	87047.8			651.64	11352.3			1037.3	13751.2
1022	94776.7			651.57	11368.4			1037.2	13742.4
1021	86835.7			651.5	11221.7			1037.1	13717.6
1020	69045.8			651.43	11379.4			1037	13481
1019	57223.9			651.36	11201.8			1036.9	13475.8
1018	55907.6			651.29	11278			1036.8	13416.9
1017	54821			651.22	10982.5			1036.7	13554.8
1016	53879.3			651.15	11047.1			1036.6	13351.2
1015	55776.4			651.08	11243.2			1036.5	13683.7
1014	53273			651.01	11235			1036.4	13511.6
1013	53130			650.94	11283.7			1036.3	13512.5
1012	54262.8			650.87	11149.3			1036.2	14038.9
1011	53725.2			650.8	11107			1036.1	13597.3
1010	55025			650.73	10910.9			1036	13469.3
1009	52115.5			650.66	11240.1			1035.9	13412.5
1008	53426.9			650.59	11228.5			1035.8	13651.6
1007	54214			650.52	11177.6			1035.7	13755.5
1006	54512.8			650.45	11303			1035.6	13444.2
1005	55163.8			650.38	11048			1035.5	13848.1
1004	55150.1			650.31	11208.8			1035.4	13334.3
1003	55539.5			650.24	11116.8			1035.3	13156.4
1002	56480.7			650.17	11132.2			1035.2	13111.8
1001	55991.1			650.1	11238.8			1035.1	13235
1000	54188.8			650.03	11130.8			1035	13200.5
999	55179.3			649.96	11160.4			1034.9	13382.4
998	56249.6			649.89	11195.9			1034.8	13361.9
997	55688.9			649.82	11316.1			1034.7	13220
996	55583.6			649.75	11234.9			1034.6	13216.1
995	54620.5			649.68	11070.7			1034.5	13166.7
994	54208.9			649.61	11092.4			1034.4	13345.1
993	53135			649.54	11189			1034.3	13253.9
992	54284.2			649.47	11166.6			1034.2	13332.8
991	54355.1			649.4	11178.9			1034.1	13293.6
990	53428.8			649.33	11206.7			1034	13368.5
989	53556.4			649.26	11222.3			1033.9	13167.5
988	54113.3			649.19	10996.1			1033.8	12936.9
987	53508.7			649.12	11035.2			1033.7	12946.5
986	54280.1			649.05	11200.7			1033.6	13286
985	54460.6			648.98	11225.3			1033.5	12812.4
984	55165.1			648.91	11257.5			1033.4	13125.8
983	55418			648.84	11113.1			1033.3	13011.9
982	56057.5			648.77	11085.4			1033.2	13156.4
981	57115			648.7	11293.5			1033.1	13095.9
980	54814.8			648.63	11262.4			1033	12894.3
979	57015.1			648.56	11128.6			1032.9	13207.4
978	58392			648.49	11074.3			1032.8	13171.8
977	58045.1			648.42	11242.2			1032.7	13138.7
976	58147.5			648.35	11079.9			1032.6	12778.4
975	56652.9			648.28	10890.1			1032.5	13153
974	56820.1			648.21	10946.8			1032.4	12992.8
973	58454.4			648.14	10755.5			1032.3	12924.5
972	55479.4			648.07	11394.6			1032.2	12884.9
971	53891.9			648	11310.8			1032.1	12977.5
970	53049.7			647.93	11046			1032	12954.9
969	53226.4			647.86	11141.8			1031.9	13199.5
968	51346.5			647.79	11414.8			1031.8	13145
967	49667			647.72	11097.6			1031.7	12884.4
966	51947.3			647.65	11357.2			1031.6	12699.1
965	49701.4			647.58	11056.1			1031.5	12707.5
964	50235.8			647.51	10979.4			1031.4	12777.8
963	49797.6			647.44	11230			1031.3	12980.4
962	48618.9			647.37	11317.8			1031.2	13090.9
961	49426.5			647.3	11162.3			1031.1	12982.8
960	49480.8			647.23	11310.8			1031	12696.5
959	49412.1			647.16	11236.1			1030.9	12586.9
958	50324.3			647.09	11307.2			1030.8	12540.7
957	50210.5			647.02	11280.6			1030.7	12788.3
956	49854.6			646.95	11205			1030.6	12889.4
955	49991			646.88	11034.9			1030.5	12603.1
954	49217.1			646.81	10969.3			1030.4	13286.6
953	52000.7			646.74	11076.7			1030.3	12642.2
952	51008			646.67	11150.5			1030.2	12735.5
951	49663.3			646.6	11342.3			1030.1	12541.5
950	49150.3			646.53	11355			1030	12352.1
949	50469.6			646.46	11145.7			1029.9	12667.2
948	49205.9			646.39	11219.4			1029.8	12676.8
947	49681.7			646.32	11238.1			1029.7	12601.7
946	49800.4			646.25	11244.8			1029.6	13152.1
945	50612.4			646.18	11274.1			1029.5	12659.1
944	49388.5			646.11	11298.5			1029.4	12451.5
943	47519.3			646.04	11061.8			1029.3	12583.5
942	49613.8			645.97	10991.3			1029.2	12241.2
941	49786.5			645.9	11272.1			1029.1	12368.2
940	49918.9			645.83	11409.6			1029	12617.7
939	48616.7			645.76	11253.7			1028.9	12705.1
938	50408.9			645.69	11268.7			1028.8	12932.7
937	51480			645.62	11210.3			1028.7	12737.7
936	51141.9			645.55	11186.3			1028.6	11957.1
935	51288.7			645.48	11071.7			1028.5	12389
934	49387.4			645.41	11394			1028.4	12383.2
933	50301.6			645.34	11490.6			1028.3	12858.9
932	50748.1			645.27	11368.6			1028.2	12636.8
931	50403.1			645.2	11392.9			1028.1	12329.5
930	48996.5			645.13	11149.9			1028	12547.2
929	49036.9			645.06	11259.2			1027.9	12616.2
928	49298.5			644.99	11090.5			1027.8	12575.2
927	50914.4			644.92	11270.6			1027.7	12768.4
926	49316.1			644.85	11432.7			1027.6	12489.6
925	48494.7			644.78	11535			1027.5	12561.2
924	49548.2			644.71	11459.1			1027.4	12387.5
923	49291.6			644.64	11518.5			1027.3	12559.6
922	50323.2			644.57	11381.8			1027.2	12241.2
921	50833.6			644.5	11380.4			1027.1	12305.8
920	51460.3			644.43	11247.2			1027	12448.1
919	50877.9			644.36	11490.8			1026.9	12162.5
918	48797.1			644.29	11441.5			1026.8	12502.6
917	48541.6			644.22	11489.2			1026.7	12799.4
916	50007.1			644.15	11751.5			1026.6	12443
915	48563.8			644.08	11548.9			1026.5	12727.4
914	49589.8			644.01	11542.4			1026.4	12627.9
913	49466.8			643.94	11425.3			1026.3	12877.4
912	50885.1			643.87	11524.6			1026.2	12994.6
911	50723.4			643.8	11367.3			1026.1	12543.4
910	51550.5			643.73	11457.6			1026	12930.5
909	51605.6			643.66	11603.7			1025.9	12650.5
908	50965.7			643.59	11654.5			1025.8	12742.4
907	50675			643.52	11476			1025.7	13100.6
906	51693.5			643.45	11792.1			1025.6	13141.4
905	50646.3			643.38	11483.3			1025.5	13197.2
904	51652.8			643.31	11512.5			1025.4	13524.1
903	51811.2			643.24	11527.5			1025.3	13778.7
902	52688			643.17	11386.9			1025.2	13923.6
901	52350.3			643.1	11640.6			1025.1	14154.2
900	49729.7			643.03	11476.1			1025	14396.7
899	50394.6			642.96	11590			1024.9	14549.9
898	52599.5			642.89	11490.9			1024.8	14809.8
897	52050.9			642.82	11542.1			1024.7	15602.2
896	50400			642.75	11573.7			1024.6	16178
895	49782.3			642.68	11668.6			1024.5	16188.3
894	51310.7			642.61	11532.3			1024.4	16796.4
893	51175.2			642.54	11676.9			1024.3	17273.4
892	49705.8			642.47	11598			1024.2	18093.6
891	50148.5			642.4	11521.2			1024.1	18427.2
890	51112			642.33	11365			1024	18551.9
889	50509.4			642.26	11343.7			1023.9	18926.3
888	49712.6			642.19	11625.8			1023.8	19749.5
887	52100.8			642.12	11573.5			1023.7	19978.7
886	50407.2			642.05	11403.3			1023.6	20443.7
885	50634.9			641.98	11372.2			1023.5	20660.2
884	51712			641.91	11609.3			1023.4	21308.9
883	53951.3			641.84	11677.6			1023.3	21319.2
882	51766			641.77	11434.4			1023.2	21194.8
881	50325.6			641.7	11711.8			1023.1	21879.1
880	51827.6			641.63	11627.3			1023	22146.5
879	51565.5			641.56	11564.6			1022.9	22262.5
878	51668.4			641.49	11705.3			1022.8	22460.3
877	52532.8			641.42	11513.2			1022.7	22402.8
876	51353			641.35	11456.3			1022.6	22246.1
875	52592.3			641.28	11593.5			1022.5	22080.3
874	51805			641.21	11389.6			1022.4	21902.5
873	52403.1			641.14	11229.5			1022.3	22034.9
872	51650.6			641.07	11312.6			1022.2	21778.4
871	52095.1			641	11424.3			1022.1	21811.4
870	50963			640.93	11425.9			1022	21464.4
869	51834.5			640.86	11491.8			1021.9	21239.7
868	51464.8			640.79	11425.9			1021.8	20627.2
867	49706.1			640.72	11293.8			1021.7	19982.6
866	50055.1			640.65	11508.7			1021.6	19957.2
865	50955.4			640.58	11189.9			1021.5	19532.1
864	53571.2			640.51	11213.3			1021.4	19326.9
863	51067.6			640.44	11494.7			1021.3	18803.6
862	52653.8			640.37	11158.2			1021.2	18462.6
861	53663.8			640.3	11350.4			1021.1	18182.9
860	55383.2			640.23	11327.1			1021	17567.3
859	52987.2			640.16	11193.1			1020.9	16880.9
858	52378.4			640.09	10809.3			1020.8	16813.7
857	52963.8			640.02	11066.9			1020.7	15634.6
856	51848.5			639.95	11118.3			1020.6	14830.1
855	52004.4			639.88	10911.1			1020.5	15202.3
854	52738.5			639.81	10740.5			1020.4	14591.4
853	53029.4			639.74	11024.5			1020.3	14422.2
852	51781.3			639.67	10921.9			1020.2	13944.9
851	51774.5			639.6	10996.7			1020.1	13632.5
850	52722.8			639.53	11128.4			1020	13340.2
849	52966.4			639.46	11122			1019.9	13429.9
848	51452			639.39	11104.7			1019.8	13170.6
847	53702.1			639.32	10925			1019.7	13120.8
846	51954.4			639.25	10960.4			1019.6	12835.1
845	53248.1			639.18	10786.2			1019.5	12596.1
844	52296.8			639.11	11131.5			1019.4	13008.5
843	53157.2			639.04	10792.2			1019.3	12840.9
842	53015.3			638.97	11052.4			1019.2	12494.7
841	54313.1			638.9	10833.6			1019.1	12802.8
840	53485.7			638.83	10904.3			1019	12737
839	53833.9			638.76	10838.2			1018.9	12367.9
838	52367.5			638.69	10944.4			1018.8	12700.5
837	54308.5			638.62	10923.1			1018.7	12745.5
836	53911.6			638.55	11077.7			1018.6	12527.6
835	54186			638.48	11063.5			1018.5	12591.3
834	53116.2			638.41	10857.6			1018.4	12693.6
833	53169.6			638.34	10832.6			1018.3	12592.2
832	53816.8			638.27	10903.1			1018.2	12339.4
831	52550.9			638.2	10975.6			1018.1	12658.3
830	53651.6			638.13	10937.9			1018	12694.8
829	54412.6			638.06	10963.1			1017.9	12565.7
828	54353.6			637.99	11006.2			1017.8	12235.7
827	54984			637.92	10818.8			1017.7	12043.6
826	54590.1			637.85	10865.9			1017.6	12016.7
825	52777.3			637.78	10901.6			1017.5	12337
824	53610.7			637.71	11029.4			1017.4	12447.4
823	53387.8			637.64	10929.8			1017.3	12182.2
822	53807.8			637.57	10859			1017.2	11782.5
821	52149.5			637.5	10980.5			1017.1	12643.8
820	52707.8			637.43	11003.8			1017	12902.7
819	52397.3			637.36	10933.7			1016.9	12595.4
818	53886.9			637.29	10861.6			1016.8	12374.3
817	53570.8			637.22	10811			1016.7	12117.6
816	54144.5			637.15	10824.7			1016.6	12216.2
815	53170.4			637.08	10962.1			1016.5	11956.2
814	54092.2			637.01	10805.3			1016.4	12012
813	51716.2			636.94	10951.4			1016.3	12435
812	53324.2			636.87	10803.6			1016.2	12455.5
811	53472.3			636.8	10789.7			1016.1	12351.2
810	53939.7			636.73	10802.7			1016	12172.3
809	55318			636.66	10783.2			1015.9	11946.5
808	53765.7			636.59	10811.9			1015.8	11951
807	53040.7			636.52	10912.4			1015.7	11946.9
806	55348.5			636.45	10708.8			1015.6	12397.2
805	55464.5			636.38	10989.6			1015.5	12630.2
804	55409.6			636.31	10747.4			1015.4	12152.5
803	55616.3			636.24	10767.6			1015.3	12132.9
802	53760			636.17	10718.7			1015.2	11691.4
801	54507			636.1	11033.7
800	56860.6			636.03	10872.8
799	54411.7			635.96	10677
798	54686.5			635.89	10901.4
797	55503.8			635.82	10956.4
796	56380.4			635.75	10792.9
795	55580.4			635.68	10926.2
794	55720.6			635.61	10852.9
793	54918.2			635.54	10892.8
792	55731.5			635.47	10632.5
791	53851			635.4	10830
790	54860.6			635.33	10703
789	53857.8			635.26	10877.5
788	56183.5			635.19	11145.7
787	54920.9			635.12	11242.5
786	54953			635.05	10976.6
785	55173.7			634.98	10696
784	56152.4			634.91	10949.3
783	54240.4			634.84	11042.2
782	54085.3			634.77	11034.9
781	54162.7			634.7	10655
780	54015.4			634.63	10812.2
779	56456			634.56	10823.1
778	56443.4			634.49	10694.2
777	55218.6			634.42	10681.4
776	55401.3			634.35	10801
775	56093.9			634.28	10867.6
774	54810.1			634.21	10966.4
773	56503.3
772	55367.2
771	56819.2
770	57041.5
769	54893.2
768	54554.9
767	53959.3
766	54115.4
765	56463.5
764	54778.7
763	57706.7
762	55565.2
761	57490.1
760	56068.7
759	55284
758	57819
757	57312.9
756	56629.7
755	57361.5
754	56638.2
753	56291.6
752	55231.9
751	56026.2
750	55940.3
749	56954.3
748	56254.6
747	57845.6
746	54697
745	56153.4
744	58430.6
743	54938.3
742	56715.7
741	58155.5
740	57759.1
739	55701.6
738	57312.7
737	54642.1
736	58814.5
735	59236.7
734	57763.2
733	56189.9
732	57714.3
731	57484.1
730	57372.7
729	57450.9
728	56509.2
727	57562.3
726	58536.8
725	57391.1
724	57349.3
723	57007.3
722	57397.4
721	57130.3
720	57577.2
719	57087.7
718	57985.8
717	58239.3
716	56864.8
715	59058.6
714	58106.7
713	58977.7
712	56713.5
711	57601.5
710	57967.2
709	57806.1
708	58439.8
707	55745.4
706	59126.1
705	58684.6
704	59375.6
703	58537.4
702	58712.6
701	59187.1
700	57997.7
699	58470.1
698	58551.6
697	59627.7
696	58336.7
695	59029.7
694	56965.6
693	59248
692	57835.8
691	58065
690	58257.8
689	57834.2
688	56967.7
687	58379.7
686	56155.2
685	58091.2
684	58131.7
683	58223.3
682	58086.6
681	59200.4
680	56686
679	57281.2
678	57267.3
677	57054.8
676	57893.2
675	57969.4
674	57652.6
673	58098.8
672	57461.5
671	57098.5
670	56686.6
669	59333.5
668	58306.4
667	56178.2
666	57932.5
665	58465.3
664	59196.6
663	57384.1
662	56527.8
661	55713.8
660	57275.9
659	54889.1
658	58683.9
657	57088.5
656	56727.1
655	58056.3
654	56231.3
653	56184
652	56180
651	55435.1
650	54611.1
649	54628.3
648	55364
647	53689.9
646	55145.4
645	53886.3
644	56929.5
643	56965.1
642	55732
641	55146.5
640	54735.3
639	53938.6
638	53361
637	54897.6
636	52405
635	52905.2
634	54932.2
633	53767.4
632	54959
631	53693.6
630	54739.6
629	52720.3
628	52940.3
627	52843.5
626	52870
625	52938.6
624	52572.2
623	52279.4
622	51946
621	53119.6
620	52569.3
619	51687.8
618	50798.9
617	52457.5
616	53408.6
615	51192.6
614	51729.7
613	52651.6
612	53808.8
611	54030.8
610	52724.1
609	52563.5
608	51160.3
607	52792.4
606	52249.3
605	54232.2
604	51954.5
603	52510.8
602	50801.7
601	52916.6
600	51445.9
599	52507.6
598	51379.4
597	52372.8
596	50662
595	50126.8
594	51435.3
593	51701.8
592	52466.8
591	51496.1
590	52778.7
589	54692.2
588	55867.3
587	54942.9
586	54464.5
585	54103.3
584	51955.8
583	51739.1
582	49549.8
581	51511.2
580	51010.3
579	51417.2
578	52919.1
577	51893.6
576	51236.2
575	51039.9
574	49352.6
573	48294.7
572	47068.9
571	47243
570	46882.2
569	46419.2
568	46678
567	47203
566	48128.2
565	48223.3
564	47827.8
563	48763.5
562	48899.5
561	48751
560	48446.7
559	46107.3
558	48545.3
557	49243.8
556	47645.9
555	47888.8
554	46606.5
553	47303.7
552	45628.8
551	46107.1
550	44672.1
549	46625.5
548	44924.6
547	44107.9
546	42631.4
545	42218.1
544	43925
543	43642.4
542	42921.9
541	41033
540	39338.7
539	39397.8
538	40844.1
537	40391.5
536	41848.4
535	43514.9
534	50101.7
533	65400.9
532	76731.1
531	71308.4
530	55424.7
529	43611.4
528	39561.1
527	37905.8
526	39940.6
525	40940.1
524	39729.8
523	39506.6
522	39137.4
521	38845.7
520	40440.3
519	39116
518	38289.1
517	40731.6
516	38193.6
515	38568
514	36580.8
513	37593.5
512	36269.9
511	37769.4
510	36500.9
509	36156.2
508	37404.4
507	36230.1
506	36225
505	36014.6
504	35528.5
503	38153.3
502	40487.6
501	45055
500	50072.5
499	51396
498	50003.7
497	46069.5
496	41927.4
495	37359.1
494	33458.6
493	31066
492	29567.2
491	30147.1
490	29323.6
489	27908.3
488	28201.7
487	27715.4
486	27832.8
485	28493.6
484	28943.1
483	27850.4
482	27181.4
481	26629.5
480	27677.7
479	29547
478	30436.4
477	32204.7
476	32666.7
475	31743.8
474	30114.1
473	28211.7
472	25790.4
471	25489.4
470	24151.5
469	24667.4
468	25741.2
467	24377.9
466	24224.3
465	23520.9
464	25024.7
463	23922.7
462	23842.7
461	24364.4
460	25103.8
459	24644.3
458	24409.5
457	23660.8
456	25108.8
455	24408.1
454	24551.2
453	24039.7
452	23073.1
451	22737.5
450	23506.7
449	23981
448	23550.7
447	24514.4
446	23014.5
445	24349.8
444	25273.5
443	24580.4
442	23485.4
441	24064.3
440	24160.9
439	24140.5
438	23273.2
437	22856.4
436	23490.4
435	23830.4
434	24067.2
433	23847.7
432	22437
431	23539.9
430	23345.5
429	22443.4
428	23166.2
427	24222.4
426	23560.5
425	23224
424	24733.3
423	22583.2
422	23889.3
421	24013.4
420	23571.8
419	24017.8
418	23710.4
417	23668.5
416	22869.6
415	22864.2
414	23099.2
413	22037.5
412	23499.4
411	21913
410	20861.9
409	21344.8
408	21205.3
407	21435.2
406	20725.1
405	20203
404	21331.7
403	20937.2
402	21234.8
401	24348.7
400	31355.3
399	38793.2
398	37109.6
397	26093.2
396	20743.3
395	21418.7
394	19794.6
393	20487
392	20493.8
391	20716.2
390	20841.8
389	19642.9
388	20213.7
387	20108.7
386	19526.5
385	20020.6
384	20451.9
383	21039
382	20397
381	18984.3
380	20353.6
379	19486.8
378	20394.8
377	20686.1
376	19770.9
375	20522.2
374	19695.6
373	20571.5
372	21635.1
371	20863.1
370	20540.9
369	20611.1
368	21256.3
367	20773.8
366	21851.6
365	20074.8
364	20512.3
363	20175.8
362	20563
361	20888.3
360	21234.2
359	21436.2
358	20560.7
357	21122.1
356	20124
355	20443.9
354	21734.3
353	22164.3
352	21023.2
351	20787.3
350	21173.3
349	20044.2
348	21992.9
347	21708
346	21526
345	21801.6
344	20490.3
343	20919.4
342	21975.6
341	21894.4
340	21834.7
339	21753.6
338	22118.2
337	21043.4
336	21671.2
335	21337.3
334	22580.5
333	21991.1
332	23242.4
331	21711.3
330	21955.9
329	21995.4
328	21200
327	20708.8
326	22273
325	22856.2
324	22851.8
323	21366.3
322	21720.9
321	21319.6
320	21690.6
319	21546.9
318	22335.2
317	23034.4
316	22675.5
315	22580.2
314	21552.7
313	22908.9
312	23404
311	23022.6
310	21633.4
309	23156.7
308	24019.4
307	22896.9
306	24641.4
305	24044.7
304	23595.7
303	23227.4
302	22216.3
301	21071.2
300	19162.1
299	17806.8
298	16980.5
297	16486.2
296	15150.5
295	14901
294	13505.1
293	13512.4
292	13263.8
291	13117.4
290	12738.4
289	15008.8
288	18193.5
287	25170.1
286	50950.1
285	93314
284	99189.7
283	55261.4
282	17879.8
281	9469.91
280	8592.44
279	7665.63
278	8051.72
277	7040.62
276	6904.16
275	6765.05
274	7357.06
273	7768.89
272	7329.93
271	7712.2
270	7496.68
269	8380.69
268	7825.55
267	7589.74
266	7502.4
265	7552.04
264	7381.55
263	7212.18
262	7046.68
261	6918.81
260	7613.89
259	7347.08
258	6677.43
257	7002.3
256	7592.72
255	7214.29
254	6874.73
253	7286.73
252	7071.99
251	7542.08
250	7091.32
249	7773.51
248	8047.82
247	6985.75
246	7281.73
245	7033.11
244	7527.13
243	7662.85
242	7332.13
241	7343.68
240	7630.49
239	7863.29
238	6972.97
237	6601.92
236	7606.28
235	6725.85
234	7088.58
233	7445.96
232	7744.84
231	7309.48
230	7565.13
229	7808.8
228	7204.2
227	7701.02
226	7191.54
225	7175.61
224	7297.8
223	6684.35
222	7191.18
221	8102.1
220	8046.04
219	7659.18
218	8083.67
217	7588.16
216	7906.5
215	7523.69
214	8196.06
213	7840.38
212	7286.39
211	7083.57
210	7470.65
209	7601.8
208	7418.69
207	7323.79
206	7778.79
205	7417.17
204	7622.87
203	8167.01
202	7526.23
201	8145.76
200	8183.31
199	8786.37
198	8477.51
197	8360.82
196	7299.4
195	7734.97
194	7660.9
193	7770.21
192	7833.79
191	7539.7
190	8439.74
189	8438.06
188	7820.75
187	8239.46
186	7675.51
185	7456.34
184	7527.17
183	7326.29
182	7168.69
181	7312.69
180	7587.92
179	7559.12
178	6871.71
177	7117.31
176	7144.74
175	7608.22
174	7021.53
173	7519.57
172	7344.96
171	7056.12
170	7428.21
169	7679.45
168	6907.02
167	7122.97
166	7392.14
165	7920.29
164	7587.66
163	8077.59
162	7419.03
161	7792.8
160	7571.29
159	7613.55
158	7423.95
157	6834.37
156	7386.87
155	7608.06
154	7843.3
153	7549.94
152	7742.5
151	7746.46
150	7395.28
149	7746.06
148	7548.86
147	6828.03
146	6602.82
145	6591.54
144	6462.77
143	7435.29
142	8123.15
141	10324.1
140	10238.7
139	11275.2
138	8916.71
137	7815.57
136	7248.26
135	7084.99
134	7152.96
133	7713.75
132	7001.78
131	5681.95
130	6275.65
129	6375.19
128	6024.11
127	6448.04
126	6073.71
125	6251.96
124	5482.81
123	5996.64
122	6720.27
121	6438.78
120	6024.23
119	5705.78
118	6043.22
117	6728.57
116	6626.65
115	6376.59
114	5893.48
113	6703.2
112	6608.46
111	5617.73
110	6354.08
109	6205.22
108	6072.15
107	6006.34
106	6316.53
105	5352.34
104	5364.59
103	5877.65
102	5547.68
101	5480.61
100	5255.38
99	4679.73
98	4713.99
97	4464.65
96	4511.06
95	4899.76
94	5583.09
93	6401
92	8436.61
91	10530.5
90	12098.9
89	13285.9
88	12794.8
87	9352.24
86	5958.38
85	4722.95
84	4411.66
83	3728.91
82	3298.82
81	3010.5
80	3196.38
79	2916.99
78	3098.58
77	3167.23
76	2963.35
75	2876.25
74	2920.47
73	3043.86
72	2738.5
71	3152.54
70	2846.94
69	3065.39
68	2970.35
67	3161.94
66	2765.87
65	2911.24
64	3120.49
63	3441.52
62	2917.47
61	3017.09
60	2678.49
59	2740.16
58	2861.78
57	2732.01
56	2815.51
55	2372.33
54	2710.54
53	2800.7
52	2982.71
51	2702.62
50	2854.88
49	3221.33
48	3359.9
47	3171.63
46	2775.85
45	3045.44
44	2381.77
43	2709.54
42	2582.49
41	2550.24
40	2548.52
39	2471.41
38	2340.9
37	2480.71
36	2682.61
35	2692.38
34	2756.38
33	2866.01
32	3113.87
31	2540.42
30	2932.41
29	2923.51
28	3005.16
27	2839.18
26	2877.43
25	2983.25
24	2824.97
23	2700.52
22	2768.23
21	2231.63
20	2320.11
19	2356.02
18	2304.32
17	2227.31
16	2277.67
15	1931.77
14	1821.55
13	2182.65
12	2923.41
11	5483.43
10	7725.59
9	6187.96
8	3056.74
7	1687.03
6	1557.36
5	1604.56
4	1565.85
3	747.579

## Sheet: Supplement Fig.3
Fig.3b									Fig.3c
									DLS
Diameter (nm)	Intensity (a.u.)									6 h	12 h	24 h	48 h
	PMZ	MZ	PMZH						Size(nm)	279.8	282.62	276.02	290.53
13.5	0	0	0							277.5	279.38	273.03	293.62
15.7	0	0	0							278.2	280.42	273.44	291.66
18.2	0	0	0
21	0	0	0
24.4	0	0	0
28.2	0	0	0
32.7	0	0	0							6 h	12 h	24 h	48 h
37.8	0	0	0						Zeta potential	-15.8	-17.9	-14.7	-18
43.8	0	0	0							-16.1	-17.1	-16.2	-16.3
50.7	0	0	0							-17.1	-16.5	-16.5	-16.8
58.8	0	0	0
68.1	0	0	0
78.8	0	0	0
91.3	0	0	0
106	0	0	0
122	0	0	1.21
142	0	1.65	4.24
164	4.58	11.1	8.46
190	12.6	22.6	12.7
220	19.8	27.9	15.7
255	22.4	23.2	16.6
295	19.2	11.8	15.3
342	12	1.82	12.2
396	4.32	0	8.13
459	0	0	4.16
531	0	0	1.28
615	0	0	0
712	0	0	0
825	0	0	0
955	0	0	0
1110	0	0	0
1280	0	0	0
1480	0	0	0
1720	0	0	0
1990	0		0

## Sheet: Supplement Fig.4
Fig.4a								Fig.4b
ZIF-8	P@ZIF-8	MZ	PMZ					PMZ	PMZ@PAH	PMZH
22.71	-7.3	-11.82	-16.69					-16.57	14.8	-17.45
22.06	-7.05	-11.29	-16.33					-16.56	14	-16.83
24.39	-7.24	-9.46	-16.26					-16.16	14.08	-17.46

[truncated: 16 more sheets: Supplement Fig.5, Supplement Fig.7, Supplement Fig.8, Supplement Fig.9, Supplement Fig.10, Supplement Fig.11, Supplement Fig.13, Supplement Fig.14, Supplement Fig.15, Supplement Fig.16, Supplement Fig.17, Supplement Fig.18, Supplement Fig.19, Supplement Fig.20, Supplement Fig.22, Supplement Fig.23]
